# Supplementary material for: 3-[3-(3-Fluoro­phen­yl)-1,2,4-oxadiazol-5-yl]propionic acid
Source: Acta Crystallogr Sect E Struct Rep Online. 2008 Dec 17;65(Pt 1):o146. doi: 10.1107/S1600536808042001 (PMC2968061; doi:10.1107/S1600536808042001)
Supplement: Supplementary file 1 [file e-65-0o146-sup1.cif]

##############################################################################
###                                                                        ###
###        Electronic paper (Acta Crystallographica Section E)             ###
###                                                                        ###
##############################################################################
#                                                                            #
# This CIF contains the data in a paper accepted for publication in Acta     #
# Crystallographica Section E. It conforms to the requirements of Notes      #
# for Authors for Section E, and has been peer reviewed under the auspices   #
# of the IUCr Commission on Journals.                                        #
#                                                                            #
# Full details of the Crystallographic Information File format               #
# are given in the paper "The Crystallographic Information File (CIF):       #
# a New Standard Archive File for Crystallography" by S. R. Hall, F. H.      #
# Allen and I. D. Brown [Acta Cryst. (1991), A47, 655-685].                  #
#                                                                            #
# The current version of the core CIF dictionary is obtainable from          #
# ftp://ftp.iucr.org/pub/cif_core.dic. The current version number is 2.4.    #
#                                                                            #
# Software is freely available for graphical display of the structure(s) in  #
# this CIF.  For information consult the CIF home page http://www.iucr.org/  #
# cif/home.html                                                              #
#                                                                            #
# This file may be used for bona fide research purposes within the           #
# scientific community so long as proper attribution is given to the journal # 
# article from which it was obtained.                                        #
#                                                                            #
##############################################################################
                                             
data_global
_audit_creation_method     'SHELXL97 and manual editing'
_journal_date_recd_electronic     2008-11-18
_journal_date_accepted     2008-12-10
_journal_name_full     'Acta Crystallographica, Section E'
_journal_year     2009
_journal_volume     65
_journal_issue      1
_journal_page_first     o146
_journal_page_last     o146
_journal_paper_category     QO
_journal_coeditor_code     IS2367
_publ_contact_author_name     'Rajendra M. Srivastava'
_publ_contact_author_address
;
     Depto. de Qu\'imica Fundamental -
     Universidade Federal de Pernambuco
     50740-540 - Recife, Pernambuco
     Brazil
;
_publ_contact_author_email     rms_indu@yahoo.com
_publ_contact_author_fax     '55(48)37216888'
_publ_contact_author_phone     '55(48)37216844'
_publ_section_title
;
3-[3-(3-Fluorophenyl)-1,2,4-oxadiazol-5-yl]propionic acid
;
loop_
    _publ_author_name
    _publ_author_address
    'Santos, Suseanne K. M.'
;    Depto. de Qu\'imica Fundamental
     Universidade Federal de Pernambuco
     50740-540 Recife, Pernambuco
     Brazil
;
    'Neves Filho, Ricardo A. W.'
;    Depto. de Qu\'imica Fundamental
     Universidade Federal de Pernambuco
     50740-540 Recife, Pernambuco
     Brazil
;
    'Bortoluzzi, Adailton J.'
;    Depto. de Qu\'imica,  Universidade Federal de Santa Catarina
     88040-900 Florian\'opolis, Santa Catarina
     Brazil
;
    'Srivastava, Rajendra M.'
;    Depto. de Qu\'imica Fundamental
     Universidade Federal de Pernambuco
     50740-540 Recife, Pernambuco
     Brazil
;
data_I
_audit_creation_method     SHELXL-97
_chemical_name_systematic
;
3-[3-(3-Fluorophenyl)-1,2,4-oxadiazol-5-yl]propionic acid
;
_chemical_name_common     ?
_chemical_formula_moiety     'C11 H9 F N2 O3'
_chemical_formula_sum     'C11 H9 F N2 O3'
_chemical_formula_iupac     'C11 H9 F N2 O3'
_chemical_formula_weight     236.20
_chemical_melting_point     ?
_symmetry_cell_setting     Triclinic
_symmetry_space_group_name_H-M     'P -1'
_symmetry_space_group_name_Hall     '-P 1'
loop_
    _symmetry_equiv_pos_as_xyz
    'x, y, z'
    '-x, -y, -z'
_cell_length_a     5.0550(10)
_cell_length_b     5.9050(10)
_cell_length_c     17.9670(10)
_cell_angle_alpha     85.769(5)
_cell_angle_beta     87.965(7)
_cell_angle_gamma     81.252(7)
_cell_volume     528.47(14)
_cell_formula_units_Z     2
_cell_measurement_reflns_used     25
_cell_measurement_theta_min     5.01
_cell_measurement_theta_max     18.84
_cell_measurement_temperature     293(2)
_exptl_crystal_description     'irregular plate'
_exptl_crystal_colour     Colorless
_exptl_crystal_size_max     0.50
_exptl_crystal_size_mid     0.33
_exptl_crystal_size_min     0.07
_exptl_crystal_density_diffrn     1.484
_exptl_crystal_density_meas     ?
_exptl_crystal_density_method     'not measured'
_exptl_crystal_F_000     244
_exptl_absorpt_coefficient_mu     0.121
_exptl_absorpt_correction_type     none
_exptl_absorpt_process_details     ?
_exptl_absorpt_correction_T_min     ?
_exptl_absorpt_correction_T_max     ?
_exptl_special_details
;
;
_diffrn_ambient_temperature     293(2)
_diffrn_radiation_type     MoK\a
_diffrn_radiation_wavelength     0.71069
_diffrn_radiation_source     'fine-focus sealed tube'
_diffrn_radiation_monochromator     graphite
_diffrn_measurement_device_type     'Enraf--Nonius CAD-4'
_diffrn_measurement_method     \w--2\q
_diffrn_detector_area_resol_mean     ?
_diffrn_reflns_number     2136
_diffrn_reflns_av_R_equivalents     0.0100
_diffrn_reflns_av_sigmaI/netI     0.0251
_diffrn_reflns_theta_min     1.14
_diffrn_reflns_theta_max     25.96
_diffrn_reflns_theta_full     25.96
_diffrn_measured_fraction_theta_max     0.997
_diffrn_measured_fraction_theta_full     0.997
_diffrn_reflns_limit_h_min     -6
_diffrn_reflns_limit_h_max     6
_diffrn_reflns_limit_k_min     -7
_diffrn_reflns_limit_k_max     7
_diffrn_reflns_limit_l_min     -22
_diffrn_reflns_limit_l_max     0
_diffrn_standards_number     3
_diffrn_standards_interval_count     200
_diffrn_standards_interval_time     ?
_diffrn_standards_decay_%     1
_reflns_number_total     2066
_reflns_number_gt     1557
_reflns_threshold_expression     I>2\s(I)
_refine_ls_structure_factor_coef     Fsqd
_refine_ls_matrix_type     full
_refine_ls_R_factor_all     0.0618
_refine_ls_R_factor_gt     0.0389
_refine_ls_wR_factor_gt     0.1011
_refine_ls_wR_factor_ref     0.1124
_refine_ls_goodness_of_fit_ref     1.055
_refine_ls_restrained_S_all     1.055
_refine_ls_number_reflns     2066
_refine_ls_number_parameters     158
_refine_ls_number_restraints     0
_refine_ls_hydrogen_treatment     mixed
_refine_ls_weighting_scheme     calc
_refine_ls_weighting_details
         'calc w=1/[\s^2^(Fo^2^)+(0.0583P)^2^+0.0868P] where P=(Fo^2^+2Fc^2^)/3'
_atom_sites_solution_hydrogens     geom
_atom_sites_solution_primary     direct
_atom_sites_solution_secondary     difmap
_refine_ls_shift/su_max     0.000
_refine_ls_shift/su_mean     0.000
_refine_diff_density_max     0.205
_refine_diff_density_min     -0.206
_refine_ls_extinction_method     none
_refine_ls_extinction_coef     ?
loop_
    _atom_type_symbol
    _atom_type_description
    _atom_type_scat_dispersion_real
    _atom_type_scat_dispersion_imag
    _atom_type_scat_source
    'C' 'C' 0.0033 0.0016
                         'International Tables Vol C Tables 4.2.6.8 and 6.1.1.4'
    'H' 'H' 0.0000 0.0000
                         'International Tables Vol C Tables 4.2.6.8 and 6.1.1.4'
    'N' 'N' 0.0061 0.0033
                         'International Tables Vol C Tables 4.2.6.8 and 6.1.1.4'
    'O' 'O' 0.0106 0.0060
                         'International Tables Vol C Tables 4.2.6.8 and 6.1.1.4'
    'F' 'F' 0.0171 0.0103
                         'International Tables Vol C Tables 4.2.6.8 and 6.1.1.4'
_computing_data_collection     'CAD-4 Software (Enraf--Nonius, 1989)'
_computing_cell_refinement     'CAD-4 Software (Enraf--Nonius, 1989)'
_computing_data_reduction     'HELENA (Spek, 1996)'
_computing_structure_solution     'SIR97 (Altomare <i>et al.</i>,  1999)'
_computing_structure_refinement     'SHELXL97 (Sheldrick, 2008)'
_computing_molecular_graphics
                 'PLATON (Spek, 2003) and Mercury (Macrae <i>et al.</i>,  2006)'
_computing_publication_material     'SHELXL97 (Sheldrick, 2008)'
loop_
    _atom_site_type_symbol
    _atom_site_label
    _atom_site_fract_x
    _atom_site_fract_y
    _atom_site_fract_z
    _atom_site_U_iso_or_equiv
    _atom_site_adp_type
    _atom_site_calc_flag
    _atom_site_refinement_flags
    _atom_site_occupancy
    _atom_site_disorder_assembly
    _atom_site_disorder_group
    C C3 0.1073(3) -0.0359(3) 0.24108(9) 0.0403(4) Uani d . 1 . .
    C C5 -0.1973(3) 0.0022(3) 0.32245(9) 0.0412(4) Uani d . 1 . .
    C C6 -0.4105(3) 0.0731(3) 0.37879(10) 0.0463(4) Uani d . 1 . .
    H H6A -0.3429 0.0278 0.4284 0.056 Uiso calc R 1 . .
    H H6B -0.5616 -0.0064 0.3722 0.056 Uiso calc R 1 . .
    C C7 -0.5043(3) 0.3291(3) 0.37270(10) 0.0476(4) Uani d . 1 . .
    H H7A -0.3529 0.4086 0.3788 0.057 Uiso calc R 1 . .
    H H7B -0.5738 0.3741 0.3233 0.057 Uiso calc R 1 . .
    C C8 -0.7169(3) 0.4009(3) 0.42998(9) 0.0422(4) Uani d . 1 . .
    C C11 0.3022(3) 0.0236(3) 0.18257(9) 0.0415(4) Uani d . 1 . .
    C C12 0.2778(4) 0.2461(3) 0.15009(10) 0.0522(4) Uani d . 1 . .
    H H12 0.1426 0.3584 0.1660 0.063 Uiso calc R 1 . .
    C C13 0.4575(4) 0.2996(4) 0.09349(11) 0.0618(5) Uani d . 1 . .
    H H13 0.4413 0.4485 0.0715 0.074 Uiso calc R 1 . .
    C C14 0.6588(4) 0.1352(4) 0.06958(11) 0.0594(5) Uani d . 1 . .
    H H14 0.7785 0.1708 0.0316 0.071 Uiso calc R 1 . .
    C C15 0.6783(3) -0.0823(3) 0.10322(10) 0.0534(5) Uani d . 1 . .
    C C16 0.5063(3) -0.1432(3) 0.15924(10) 0.0483(4) Uani d . 1 . .
    H H16 0.5256 -0.2923 0.1811 0.058 Uiso calc R 1 . .
    N N2 0.0849(3) -0.2473(3) 0.26222(9) 0.0552(4) Uani d . 1 . .
    N N4 -0.0667(3) 0.1270(2) 0.27700(8) 0.0437(3) Uani d . 1 . .
    O O1 -0.1230(2) -0.2237(2) 0.31750(7) 0.0555(4) Uani d . 1 . .
    O O9 -0.8599(2) 0.2685(2) 0.45969(7) 0.0547(3) Uani d . 1 . .
    O O10 -0.7395(3) 0.6168(2) 0.44456(8) 0.0551(3) Uani d . 1 . .
    F F17 0.8776(2) -0.2448(2) 0.07982(7) 0.0822(4) Uani d . 1 . .
    H H10 -0.885(6) 0.660(5) 0.4800(16) 0.102(8) Uiso d . 1 . .
loop_
    _atom_site_aniso_label
    _atom_site_aniso_U_11
    _atom_site_aniso_U_22
    _atom_site_aniso_U_33
    _atom_site_aniso_U_12
    _atom_site_aniso_U_13
    _atom_site_aniso_U_23
    C3 0.0353(8) 0.0424(8) 0.0424(8) -0.0037(6) 0.0030(7) -0.0040(7)
    C5 0.0372(8) 0.0418(8) 0.0440(9) -0.0059(6) 0.0037(7) -0.0008(7)
    C6 0.0424(9) 0.0479(9) 0.0476(9) -0.0091(7) 0.0116(7) 0.0011(7)
    C7 0.0432(9) 0.0465(9) 0.0510(10) -0.0062(7) 0.0137(7) 0.0019(7)
    C8 0.0359(8) 0.0454(9) 0.0442(9) -0.0060(7) 0.0050(7) 0.0014(7)
    C11 0.0373(8) 0.0482(9) 0.0402(8) -0.0093(7) 0.0040(6) -0.0076(7)
    C12 0.0533(10) 0.0504(10) 0.0511(10) -0.0047(8) 0.0130(8) -0.0059(8)
    C13 0.0734(13) 0.0582(12) 0.0543(11) -0.0167(10) 0.0160(9) -0.0023(9)
    C14 0.0573(11) 0.0746(14) 0.0489(10) -0.0210(10) 0.0186(9) -0.0092(9)
    C15 0.0414(9) 0.0669(12) 0.0518(10) -0.0044(8) 0.0114(8) -0.0165(9)
    C16 0.0445(9) 0.0497(10) 0.0503(10) -0.0057(7) 0.0045(8) -0.0070(7)
    N2 0.0529(9) 0.0452(8) 0.0633(10) -0.0008(6) 0.0206(7) 0.0004(7)
    N4 0.0412(7) 0.0429(7) 0.0468(8) -0.0076(6) 0.0108(6) -0.0045(6)
    O1 0.0560(7) 0.0418(7) 0.0646(8) -0.0033(5) 0.0208(6) 0.0038(5)
    O9 0.0488(7) 0.0519(7) 0.0636(8) -0.0129(5) 0.0229(6) -0.0052(6)
    O10 0.0517(7) 0.0471(7) 0.0665(8) -0.0103(5) 0.0198(6) -0.0077(6)
    F17 0.0635(7) 0.0919(10) 0.0841(9) 0.0081(6) 0.0308(6) -0.0145(7)
loop_
    _geom_bond_atom_site_label_1
    _geom_bond_atom_site_label_2
    _geom_bond_site_symmetry_2
    _geom_bond_distance
    _geom_bond_publ_flag
    C3 N2 . 1.298(2) ?
    C3 N4 . 1.382(2) ?
    C3 C11 . 1.475(2) ?
    C5 N4 . 1.291(2) ?
    C5 O1 . 1.338(2) ?
    C5 C6 . 1.486(2) ?
    C6 C7 . 1.511(2) ?
    C6 H6A . 0.9700 ?
    C6 H6B . 0.9700 ?
    C7 C8 . 1.497(2) ?
    C7 H7A . 0.9700 ?
    C7 H7B . 0.9700 ?
    C8 O9 . 1.2252(19) ?
    C8 O10 . 1.308(2) ?
    C11 C12 . 1.387(2) ?
    C11 C16 . 1.389(2) ?
    C12 C13 . 1.390(3) ?
    C12 H12 . 0.9300 ?
    C13 C14 . 1.376(3) ?
    C13 H13 . 0.9300 ?
    C14 C15 . 1.370(3) ?
    C14 H14 . 0.9300 ?
    C15 F17 . 1.359(2) ?
    C15 C16 . 1.370(2) ?
    C16 H16 . 0.9300 ?
    N2 O1 . 1.4183(19) ?
    O10 H10 . 0.97(3) ?
loop_
    _geom_angle_atom_site_label_1
    _geom_angle_atom_site_label_2
    _geom_angle_atom_site_label_3
    _geom_angle_site_symmetry_1
    _geom_angle_site_symmetry_3
    _geom_angle
    _geom_angle_publ_flag
    N2 C3 N4 . . 114.80(14) ?
    N2 C3 C11 . . 122.14(14) ?
    N4 C3 C11 . . 123.06(14) ?
    N4 C5 O1 . . 113.59(14) ?
    N4 C5 C6 . . 129.61(15) ?
    O1 C5 C6 . . 116.79(13) ?
    C5 C6 C7 . . 112.30(13) ?
    C5 C6 H6A . . 109.1 ?
    C7 C6 H6A . . 109.1 ?
    C5 C6 H6B . . 109.1 ?
    C7 C6 H6B . . 109.1 ?
    H6A C6 H6B . . 107.9 ?
    C8 C7 C6 . . 112.31(14) ?
    C8 C7 H7A . . 109.1 ?
    C6 C7 H7A . . 109.1 ?
    C8 C7 H7B . . 109.1 ?
    C6 C7 H7B . . 109.1 ?
    H7A C7 H7B . . 107.9 ?
    O9 C8 O10 . . 123.07(15) ?
    O9 C8 C7 . . 122.54(15) ?
    O10 C8 C7 . . 114.38(14) ?
    C12 C11 C16 . . 120.20(15) ?
    C12 C11 C3 . . 119.61(15) ?
    C16 C11 C3 . . 120.18(15) ?
    C11 C12 C13 . . 119.36(17) ?
    C11 C12 H12 . . 120.3 ?
    C13 C12 H12 . . 120.3 ?
    C14 C13 C12 . . 120.87(18) ?
    C14 C13 H13 . . 119.6 ?
    C12 C13 H13 . . 119.6 ?
    C15 C14 C13 . . 118.25(17) ?
    C15 C14 H14 . . 120.9 ?
    C13 C14 H14 . . 120.9 ?
    F17 C15 C14 . . 118.33(16) ?
    F17 C15 C16 . . 118.68(18) ?
    C14 C15 C16 . . 122.99(17) ?
    C15 C16 C11 . . 118.33(17) ?
    C15 C16 H16 . . 120.8 ?
    C11 C16 H16 . . 120.8 ?
    C3 N2 O1 . . 102.97(13) ?
    C5 N4 C3 . . 102.40(13) ?
    C5 O1 N2 . . 106.23(12) ?
    C8 O10 H10 . . 112.6(16) ?
loop_
    _geom_torsion_atom_site_label_1
    _geom_torsion_atom_site_label_2
    _geom_torsion_atom_site_label_3
    _geom_torsion_atom_site_label_4
    _geom_torsion_site_symmetry_1
    _geom_torsion_site_symmetry_2
    _geom_torsion_site_symmetry_3
    _geom_torsion_site_symmetry_4
    _geom_torsion
    _geom_torsion_publ_flag
    N4 C5 C6 C7 . . . . 8.6(3) ?
    O1 C5 C6 C7 . . . . -172.42(15) ?
    C5 C6 C7 C8 . . . . -179.36(14) ?
    C6 C7 C8 O9 . . . . -23.4(2) ?
    C6 C7 C8 O10 . . . . 157.66(15) ?
    N2 C3 C11 C12 . . . . 165.28(17) ?
    N4 C3 C11 C12 . . . . -14.0(2) ?
    N2 C3 C11 C16 . . . . -13.6(2) ?
    N4 C3 C11 C16 . . . . 167.08(15) ?
    C16 C11 C12 C13 . . . . 0.7(3) ?
    C3 C11 C12 C13 . . . . -178.15(17) ?
    C11 C12 C13 C14 . . . . -0.2(3) ?
    C12 C13 C14 C15 . . . . -0.3(3) ?
    C13 C14 C15 F17 . . . . -179.80(17) ?
    C13 C14 C15 C16 . . . . 0.2(3) ?
    F17 C15 C16 C11 . . . . -179.68(16) ?
    C14 C15 C16 C11 . . . . 0.3(3) ?
    C12 C11 C16 C15 . . . . -0.8(3) ?
    C3 C11 C16 C15 . . . . 178.08(15) ?
    N4 C3 N2 O1 . . . . -0.10(19) ?
    C11 C3 N2 O1 . . . . -179.48(14) ?
    O1 C5 N4 C3 . . . . -0.79(18) ?
    C6 C5 N4 C3 . . . . 178.25(16) ?
    N2 C3 N4 C5 . . . . 0.54(19) ?
    C11 C3 N4 C5 . . . . 179.91(15) ?
    N4 C5 O1 N2 . . . . 0.77(19) ?
    C6 C5 O1 N2 . . . . -178.40(14) ?
    C3 N2 O1 C5 . . . . -0.37(17) ?
loop_
    _geom_hbond_atom_site_label_D
    _geom_hbond_atom_site_label_H
    _geom_hbond_atom_site_label_A
    _geom_hbond_site_symmetry_A
    _geom_hbond_distance_DH
    _geom_hbond_distance_HA
    _geom_hbond_distance_DA
    _geom_hbond_angle_DHA
    _geom_hbond_publ_flag
    O10 H10 O9 2_366 0.97(3) 1.68(3) 2.650(2) 179(3) y
