# Supplementary material for: 3-[3-(3-Fluoro­phen­yl)-1,2,4-oxadiazol-5-yl]propionic acid
Source: Acta Crystallogr Sect E Struct Rep Online. 2008 Dec 17;65(Pt 1):o146. doi: 10.1107/S1600536808042001 (PMC2968061; doi:10.1107/S1600536808042001)
Supplement: Supplementary file 2 [file e-65-0o146-Isup2.hkl]

#
# h,k,l, Fc-squared, Fo-squared, sigma(Fo-squared) and status flag
#
data_I
_shelx_title '3-[3-(3-Fluorophenyl)-1,2,4-oxadiazol-5-yl]-propionic acid'
_shelx_refln_list_code          4
_shelx_F_calc_maximum      123.82
_exptl_crystal_F_000       244.00
_reflns_d_resolution_high  0.8118
 
loop_
 _symmetry_equiv_pos_as_xyz
 'x, y, z'
 '-x, -y, -z'
 
_cell_length_a     5.0550
_cell_length_b     5.9050
_cell_length_c    17.9670
_cell_angle_alpha  85.769
_cell_angle_beta   87.965
_cell_angle_gamma  81.252
 
_shelx_F_squared_multiplier     1.000
 
loop_
 _refln_index_h
 _refln_index_k
 _refln_index_l
 _refln_F_squared_calc
 _refln_F_squared_meas
 _refln_F_squared_sigma
 _refln_observed_status
   1   0   0        4.04        5.12      0.36 o
   2   0   0       47.08       50.38      0.94 o
   3   0   0      124.41      124.71      2.56 o
   4   0   0       17.01       15.26      0.56 o
   5   0   0      158.31      161.33      2.99 o
   6   0   0        0.10       -0.60      1.22 o
  -5   1   0       19.43       19.17      0.70 o
  -4   1   0      102.35       92.99      1.99 o
  -3   1   0       19.34       18.60      0.49 o
  -2   1   0      232.69      205.53      2.80 o
  -1   1   0      737.46      706.27      3.95 o
   0   1   0     1825.26     1647.72     22.51 o
   1   1   0      313.01      286.89      2.36 o
   2   1   0      110.39      109.37      1.95 o
   3   1   0        0.23        1.98      0.28 o
   4   1   0        8.86        9.92      0.49 o
   5   1   0        8.95       10.54      0.62 o
   6   1   0       33.49       34.73      1.03 o
  -5   2   0        6.40        7.30      0.60 o
  -4   2   0       13.16       12.45      0.55 o
  -3   2   0        5.17        4.66      0.36 o
  -2   2   0      125.67      128.52      2.51 o
  -1   2   0      433.98      445.61      5.61 o
   0   2   0      784.30      752.83      7.00 o
   1   2   0      230.26      228.52      3.79 o
   2   2   0      175.92      179.88      4.84 o
   3   2   0      752.21      743.45      6.39 o
   4   2   0       20.07       21.43      0.62 o
   5   2   0       26.14       27.54      0.97 o
   6   2   0        0.06        0.44      0.73 o
  -5   3   0        0.08        0.69      0.78 o
  -4   3   0       23.03       20.84      0.78 o
  -3   3   0       91.60       95.66      2.01 o
  -2   3   0      291.80      306.91      4.33 o
  -1   3   0      539.52      555.99      5.20 o
   0   3   0      224.16      238.22      3.20 o
   1   3   0      187.45      203.33      3.02 o
   2   3   0       34.32       30.95      0.70 o
   3   3   0       19.40       19.79      0.53 o
   4   3   0        0.32        0.41      0.46 o
   5   3   0        1.21        2.39      0.42 o
  -4   4   0       20.79       22.41      0.76 o
  -3   4   0       60.21       57.99      1.27 o
  -2   4   0       28.62       27.35      0.68 o
  -1   4   0      149.34      144.76      2.59 o
   0   4   0       55.33       57.45      1.22 o
   1   4   0      191.70      171.00      3.62 o
   2   4   0        2.28        2.74      0.30 o
   3   4   0       21.12       22.99      0.94 o
   4   4   0       61.68       58.09      1.32 o
   5   4   0        0.31       -0.37      1.01 o
  -3   5   0        4.60        5.37      0.52 o
  -2   5   0       33.91       29.13      0.78 o
  -1   5   0      114.18      109.21      2.29 o
   0   5   0        7.65        7.60      0.45 o
   1   5   0       10.53       10.45      0.49 o
   2   5   0      117.97      119.66      2.34 o
   3   5   0       15.31       13.56      0.59 o
   4   5   0        1.99        2.59      0.55 o
   5   5   0        0.34        1.42      0.98 o
  -2   6   0        3.67        4.23      0.71 o
  -1   6   0        7.63        9.67      0.58 o
   0   6   0       15.57       15.51      0.82 o
   1   6   0       12.72       13.01      0.59 o
   2   6   0        6.82        6.67      0.51 o
   3   6   0        3.98        4.26      0.52 o
   4   6   0        0.34       -0.03      0.62 o
   0   7   0        1.85        2.32      0.46 o
   1   7   0        0.65        1.51      0.59 o
   2   7   0        2.16        2.42      0.46 o
  -2  -7   1        0.52       -1.88      1.88 o
  -1  -7   1        7.64        7.11      0.79 o
   0  -7   1        2.64        4.42      0.74 o
  -4  -6   1        0.31       -0.71      1.60 o
  -3  -6   1       19.09       22.63      1.13 o
  -2  -6   1       11.46       10.22      0.79 o
  -1  -6   1       60.62       57.44      1.84 o
   0  -6   1        3.84        3.88      0.65 o
   1  -6   1        1.81        1.93      0.64 o
   2  -6   1        0.12       -1.57      1.73 o
  -5  -5   1       13.57       12.71      1.06 o
  -4  -5   1       17.86       18.42      1.07 o
  -3  -5   1        0.25       -1.59      1.59 o
  -2  -5   1        1.89        1.10      1.35 o
  -1  -5   1       27.02       27.98      0.98 o
   0  -5   1       83.81       80.14      2.64 o
   1  -5   1       40.24       41.46      1.21 o
   2  -5   1        0.00        0.73      1.24 o
   3  -5   1        0.17        0.85      1.54 o
  -5  -4   1        0.46        0.65      1.63 o
  -4  -4   1      137.12      129.04      3.66 o
  -3  -4   1       13.78       13.44      0.79 o
  -2  -4   1       16.70       14.08      0.67 o
  -1  -4   1       59.25       50.73      1.51 o
   0  -4   1       97.19      114.55      2.69 o
   1  -4   1       12.84       11.00      0.62 o
   2  -4   1        7.76        8.16      0.73 o
   3  -4   1       11.37       10.93      0.76 o
   4  -4   1        0.27        0.00      1.40 o
  -5  -3   1        6.88        7.84      0.80 o
  -4  -3   1        0.12       -0.31      1.41 o
  -3  -3   1       46.12       52.15      1.60 o
  -2  -3   1      107.81      103.91      2.33 o
  -1  -3   1      383.81      389.10      5.87 o
   0  -3   1        1.82        3.53      0.35 o
   1  -3   1      106.95      114.51      2.44 o
   2  -3   1       17.97       17.78      0.71 o
   3  -3   1        3.04        3.17      0.55 o
   4  -3   1      106.52      107.52      3.46 o
   5  -3   1        0.79        0.82      0.64 o
  -6  -2   1        5.88        6.48      0.87 o
  -5  -2   1        0.48       -0.37      1.74 o
  -4  -2   1        3.20        3.44      0.56 o
  -3  -2   1       48.54       54.99      1.57 o
  -2  -2   1        7.89        8.16      0.43 o
  -1  -2   1      443.70      437.80      5.16 o
   0  -2   1      211.35      184.86      3.25 o
   1  -2   1      187.52      199.84      3.75 o
   2  -2   1       92.49      110.15      3.22 o
   3  -2   1       31.97       31.18      0.97 o
   4  -2   1       18.27       18.16      0.87 o
   5  -2   1       10.63       12.39      0.89 o
  -6  -1   1        0.56        0.58      0.76 o
  -5  -1   1       89.62       96.92      2.69 o
  -4  -1   1      142.90      151.01      3.38 o
  -3  -1   1      178.37      197.37      4.54 o
  -2  -1   1      100.98       95.14      2.64 o
  -1  -1   1     2873.58     2535.61     36.51 o
   0  -1   1      506.36      486.11      3.72 o
   1  -1   1       30.86       27.97      0.87 o
   2  -1   1      457.03      475.03      5.98 o
   3  -1   1      156.34      160.96      4.35 o
   4  -1   1       45.74       46.13      1.28 o
   5  -1   1        1.01        1.50      0.60 o
  -6   0   1        2.05        1.26      0.81 o
  -5   0   1        0.16        3.23      0.76 o
  -4   0   1        4.83        5.24      0.65 o
  -3   0   1        3.04        2.82      0.45 o
  -2   0   1        1.14        2.84      0.28 o
  -1   0   1      127.82      141.53      2.19 o
   0   0   1      104.90       96.10      0.91 o
   1   0   1      237.68      258.86      2.90 o
   2   0   1      176.77      170.12      3.34 o
   3   0   1      194.14      200.77      4.60 o
   4   0   1       39.68       42.01      1.22 o
   5   0   1       18.76       22.13      1.02 o
   6   0   1       32.34       28.93      1.34 o
  -5   1   1       32.48       32.16      1.23 o
  -4   1   1        2.02        1.58      0.53 o
  -3   1   1        1.12        1.65      0.40 o
  -2   1   1      173.62      188.87      3.82 o
  -1   1   1       73.84       63.14      1.74 o
   0   1   1      921.67      825.52      4.74 o
   1   1   1      621.11      583.16      4.72 o
   2   1   1       82.20       74.71      1.63 o
   3   1   1        1.87        1.95      0.38 o
   4   1   1       17.05       16.77      0.78 o
   5   1   1       86.35       92.97      2.67 o
   6   1   1       12.97       12.68      1.11 o
  -5   2   1       41.91       37.61      1.37 o
  -4   2   1        9.79        8.69      0.69 o
  -3   2   1        1.97        0.86      1.05 o
  -2   2   1       99.58      112.19      3.34 o
  -1   2   1       32.19       32.70      1.13 o
   0   2   1        2.17        0.32      0.69 o
   1   2   1        0.20        0.42      0.22 o
   2   2   1        0.21        0.91      0.29 o
   3   2   1      247.53      247.18      5.28 o
   4   2   1       28.65       30.10      0.98 o
   5   2   1        7.67        6.15      0.73 o
   6   2   1       57.30       57.45      1.79 o
  -4   3   1       23.57       21.64      1.01 o
  -3   3   1       58.06       55.85      1.60 o
  -2   3   1        0.03        1.68      0.37 o
  -1   3   1       41.85       47.70      1.34 o
   0   3   1      741.32      750.53      7.96 o
   1   3   1      524.24      539.95      6.80 o
   2   3   1       35.16       34.56      1.02 o
   3   3   1       33.16       34.42      1.05 o
   4   3   1        1.31        1.83      0.53 o
   5   3   1        0.78        1.82      0.61 o
  -4   4   1       43.56       40.31      1.39 o
  -3   4   1       75.24       69.41      1.96 o
  -2   4   1      129.12      130.87      3.29 o
  -1   4   1       65.48       58.91      1.69 o
   0   4   1        6.71        6.11      0.45 o
   1   4   1       16.00       18.43      0.73 o
   2   4   1        0.07       -0.12      0.90 o
   3   4   1        0.85        0.51      0.52 o
   4   4   1        9.01       10.00      0.84 o
   5   4   1       10.66        9.62      0.89 o
  -3   5   1        4.34        4.56      0.71 o
  -2   5   1        0.99        0.00      1.26 o
  -1   5   1      127.93      127.54      3.51 o
   0   5   1        0.05       -0.30      0.44 o
   1   5   1       46.60       42.23      1.16 o
   2   5   1      261.24      257.46      6.59 o
   3   5   1        9.18        9.21      0.72 o
   4   5   1      123.84      120.07      3.79 o
   5   5   1        3.43        1.44      2.03 o
  -2   6   1        0.49        0.00      1.34 o
  -1   6   1       22.43       22.81      1.07 o
   0   6   1       27.56       27.13      1.09 o
   1   6   1        9.90        9.89      0.75 o
   2   6   1       11.20       11.81      0.84 o
   3   6   1        1.64       -0.81      0.81 o
   4   6   1       12.49       11.72      0.97 o
   0   7   1        0.11        0.86      0.58 o
   1   7   1        1.68        2.66      0.63 o
   2   7   1        3.62        4.02      0.69 o
  -2  -7   2        0.10       -0.72      1.72 o
  -1  -7   2        0.80        0.24      1.43 o
   0  -7   2        0.38       -0.48      1.51 o
  -4  -6   2        1.25       -1.68      2.03 o
  -3  -6   2        3.79        2.86      0.63 o
  -2  -6   2       19.31       22.72      1.04 o
  -1  -6   2       46.05       52.25      1.78 o
   0  -6   2        0.07       -1.46      1.46 o
   1  -6   2        1.75        0.00      1.51 o
   2  -6   2        0.08       -0.38      0.64 o
  -5  -5   2       20.30       17.85      1.16 o
  -4  -5   2       57.68       51.31      1.57 o
  -3  -5   2        2.01        3.27      0.65 o
  -2  -5   2        5.33        5.59      0.63 o
  -1  -5   2       21.45       25.23      0.96 o
   0  -5   2        0.66        1.62      0.49 o
   1  -5   2        0.86        0.98      1.20 o
   2  -5   2        5.32        5.79      0.70 o
   3  -5   2        6.38        7.82      0.77 o
  -5  -4   2       10.20        9.91      0.90 o
  -4  -4   2       17.39       15.38      0.95 o
  -3  -4   2      172.85      175.67      3.87 o
  -2  -4   2        7.10        7.08      0.55 o
  -1  -4   2       67.07       64.69      2.08 o
   0  -4   2      194.27      206.04      5.04 o
   1  -4   2       32.18       35.26      1.05 o
   2  -4   2      168.91      176.46      3.93 o
   3  -4   2       39.57       39.75      1.25 o
   4  -4   2        0.28       -1.64      1.64 o
  -5  -3   2        3.19        0.40      1.71 o
  -4  -3   2        6.34        7.53      0.65 o
  -2  -3   2        1.23       -0.50      0.93 o
  -1  -3   2      392.25      407.52      6.12 o
   0  -3   2       52.46       68.17      1.82 o
   1  -3   2        5.08        6.68      0.47 o
   2  -3   2       11.65       10.24      0.59 o
   3  -3   2       12.96       13.81      0.72 o
   4  -3   2        6.98        7.50      0.75 o
   5  -3   2        1.88        2.66      0.63 o
  -6  -2   2        0.01       -0.24      1.91 o
  -5  -2   2       43.38       43.20      1.39 o
  -4  -2   2        9.86       10.10      0.72 o
  -3  -2   2       93.11       97.75      2.39 o
  -2  -2   2        0.97        0.50      0.33 o
  -1  -2   2       19.80       21.16      0.63 o
   0  -2   2      323.13      340.47      4.47 o
   1  -2   2       10.41       11.61      0.46 o
   2  -2   2        0.60        0.82      0.35 o
   3  -2   2       10.83       13.08      0.64 o
   4  -2   2       35.58       33.73      1.12 o
   5  -2   2        2.87        2.35      0.73 o
  -6  -1   2        0.06       -1.89      1.89 o
  -5  -1   2       67.20       71.58      2.06 o
  -4  -1   2       16.69       16.50      0.88 o
  -3  -1   2       31.24       36.68      1.23 o
  -2  -1   2      602.37      640.29      6.67 o
  -1  -1   2        6.53        5.57      0.28 o
   0  -1   2     2541.83     2366.98     32.13 o
   1  -1   2      433.41      413.73      4.47 o
   2  -1   2       37.72       40.34      1.32 o
   3  -1   2      507.52      502.45      7.54 o
   4  -1   2        7.22        7.38      0.63 o
   5  -1   2        6.14        6.31      0.71 o
  -6   0   2       11.17        9.93      0.99 o
  -5   0   2       24.58       25.80      1.15 o
  -4   0   2       11.25       13.11      0.82 o
  -3   0   2       31.90       39.65      1.13 o
  -2   0   2      485.66      544.65      6.07 o
  -1   0   2      834.16      879.60      5.62 o
   0   0   2      112.12      103.35      1.37 o
   1   0   2      367.41      398.42      3.77 o
   2   0   2      245.35      231.31      3.94 o
   3   0   2        2.97        2.82      0.42 o
   4   0   2       38.81       38.07      1.10 o
   5   0   2        0.08       -0.73      1.44 o
   6   0   2        0.00       -0.71      1.87 o
  -5   1   2       15.07       13.15      0.92 o
  -4   1   2        4.34        4.87      0.62 o
  -3   1   2       20.61       17.61      0.70 o
  -2   1   2     1549.42     1640.27     11.18 o
  -1   1   2       68.00       75.62      1.95 o
   0   1   2      978.34      931.53      5.33 o
   1   1   2     1832.73     1691.83      8.27 o
   2   1   2       22.14       25.37      0.84 o
   3   1   2      176.14      178.32      4.25 o
   4   1   2       12.06       12.79      0.73 o
   5   1   2        0.48        0.00      1.76 o
   6   1   2       14.67       16.11      1.15 o
  -5   2   2        1.34        1.12      0.62 o
  -4   2   2        6.49        6.68      0.64 o
  -3   2   2      114.12      112.95      2.80 o
  -2   2   2      422.15      449.13      6.60 o
  -1   2   2        3.15        4.32      0.30 o
   0   2   2        0.37        0.33      0.52 o
   1   2   2      294.52      298.58      4.26 o
   2   2   2       44.79       41.32      1.36 o
   3   2   2        1.08        2.33      0.45 o
   4   2   2       18.98       18.04      0.89 o
   5   2   2        0.11       -1.29      1.68 o
   6   2   2       17.17       16.93      1.18 o
  -5   3   2        1.85        1.44      0.68 o
  -4   3   2        7.13        5.91      0.66 o
  -3   3   2        1.60        2.63      0.55 o
  -2   3   2        3.05        1.53      0.39 o
  -1   3   2       80.06       83.94      2.10 o
   0   3   2      214.24      226.36      4.44 o
   1   3   2       17.22       17.83      0.58 o
   2   3   2      188.95      191.06      4.42 o
   3   3   2        4.98        5.80      0.53 o
   4   3   2        5.02        5.16      0.63 o
   5   3   2        3.16        3.09      0.70 o
  -4   4   2        1.83        0.72      0.80 o
  -3   4   2       41.53       41.12      1.40 o
  -2   4   2       32.24       32.05      1.03 o
  -1   4   2      148.29      149.50      3.22 o
   0   4   2        4.37        3.24      0.41 o
   1   4   2      200.31      212.21      5.07 o
   2   4   2      125.71      118.71      2.88 o
   3   4   2        0.00        0.02      0.44 o
   4   4   2       26.37       28.14      1.06 o
   5   4   2        4.29        5.13      0.74 o
  -3   5   2       20.44       18.69      1.00 o
  -2   5   2        9.41        9.68      0.73 o
  -1   5   2       31.16       34.24      1.16 o
   0   5   2       11.87       13.25      0.75 o
   1   5   2       18.36       18.70      0.82 o
   2   5   2       79.14       77.67      2.27 o
   3   5   2        9.43        8.40      0.73 o
   4   5   2        0.76        2.76      0.73 o
   5   5   2       37.05       32.11      1.42 o
  -2   6   2        6.20        3.09      0.93 o
  -1   6   2        0.37       -0.40      1.45 o
   0   6   2       20.43       17.92      0.95 o
   1   6   2        1.07        0.37      1.15 o
   2   6   2        5.69        5.99      0.70 o
   3   6   2       13.68       13.46      0.96 o
   4   6   2        2.79        2.95      0.74 o
   0   7   2        0.01        0.24      0.63 o
   1   7   2        0.01        0.46      0.56 o
   2   7   2        0.41        0.24      1.75 o
  -1  -7   3        1.86        0.24      1.77 o
   0  -7   3        0.82        1.05      0.60 o
  -4  -6   3        0.30        0.24      1.48 o
  -3  -6   3        0.00       -0.40      0.61 o
  -2  -6   3       14.94       14.77      0.96 o
  -1  -6   3        1.42        1.77      0.55 o
   0  -6   3        2.94        2.77      0.65 o
   1  -6   3       17.35       17.67      1.00 o
   2  -6   3        1.39        2.56      0.68 o
  -4  -5   3        7.87        7.68      0.80 o
  -3  -5   3      163.42      154.17      4.03 o
  -2  -5   3       29.11       31.24      1.05 o
  -1  -5   3      232.64      230.57      6.39 o
   0  -5   3       43.53       44.26      1.32 o
   1  -5   3        1.80        1.11      0.53 o
   2  -5   3       33.58       32.98      1.14 o
   3  -5   3        2.12        2.18      0.61 o
  -5  -4   3       10.04        9.41      0.89 o
  -4  -4   3       20.13       16.96      0.92 o
  -3  -4   3       85.25       87.91      2.32 o
  -2  -4   3        0.21       -0.13      0.89 o
  -1  -4   3        1.10        1.36      0.34 o
   0  -4   3       40.22       42.49      1.41 o
   1  -4   3        0.04        0.00      0.90 o
   2  -4   3      100.37       98.32      2.93 o
   3  -4   3       47.68       43.05      1.31 o
   4  -4   3        8.24        6.97      0.88 o
  -5  -3   3       13.54       13.20      0.96 o
  -4  -3   3        0.18        0.11      0.52 o
  -3  -3   3       23.19       18.68      0.74 o
  -2  -3   3        3.52        5.27      0.43 o
  -1  -3   3      103.34      104.34      2.26 o
   0  -3   3      146.36      168.51      3.98 o
   1  -3   3      264.64      260.70      5.28 o
   2  -3   3       83.76       75.16      2.34 o
   3  -3   3       26.27       25.76      0.95 o
   4  -3   3        7.38        5.56      0.74 o
   5  -3   3        6.39        4.49      0.80 o
  -6  -2   3        0.49        1.20      1.64 o
  -5  -2   3      129.51      129.02      3.78 o
  -4  -2   3        5.58        6.62      0.66 o
  -3  -2   3       17.35       20.41      0.75 o
  -2  -2   3      157.14      175.54      3.97 o
  -1  -2   3        0.01       -0.16      0.22 o
   0  -2   3       17.92       21.01      0.56 o
   1  -2   3       50.64       46.90      1.39 o
   2  -2   3       93.39       95.93      2.23 o
   3  -2   3        4.65        4.56      0.49 o
   4  -2   3        7.18        7.16      0.71 o
   5  -2   3       14.09       12.67      0.96 o
  -6  -1   3        1.40        3.11      0.73 o
  -5  -1   3       20.82       25.13      1.10 o
  -4  -1   3       25.70       29.17      1.07 o
  -3  -1   3       18.16       22.03      0.72 o
  -2  -1   3       82.69       97.21      2.85 o
  -1  -1   3      447.79      410.12      4.44 o
   0  -1   3     1104.37     1051.15      6.35 o
   1  -1   3      320.52      330.85      4.17 o
   2  -1   3       23.99       23.98      0.69 o
   3  -1   3       47.60       46.69      1.42 o
   4  -1   3        0.42        0.72      0.49 o
   5  -1   3        3.36        3.09      0.65 o
  -6   0   3        1.33       -2.24      2.24 o
  -5   0   3      120.37      128.06      3.83 o
  -4   0   3      101.94      105.69      2.98 o
  -3   0   3      392.36      419.75      6.70 o
  -2   0   3      235.67      264.96      4.36 o
  -1   0   3       86.39       99.78      2.09 o
   0   0   3       39.15       33.19      0.73 o
   1   0   3      264.80      269.67      3.35 o
   2   0   3      181.58      190.90      3.68 o
   3   0   3       35.87       34.07      1.01 o
   4   0   3        3.98        4.69      0.57 o
   5   0   3        0.00        0.00      1.43 o
   6   0   3        0.91       -0.47      1.99 o
  -5   1   3       26.84       26.58      1.12 o
  -4   1   3       36.38       37.04      1.15 o
  -3   1   3        5.72        4.34      0.53 o
  -2   1   3       16.13       19.73      0.62 o
  -1   1   3      211.18      223.07      3.42 o
   0   1   3      216.38      209.93      2.78 o
   2   1   3      870.74      847.44      7.71 o
   3   1   3        4.09        4.14      0.44 o
   4   1   3       16.72       17.75      0.82 o
   5   1   3       36.59       35.57      1.28 o
   6   1   3       31.26       33.36      1.42 o
  -5   2   3        0.02        0.42      1.41 o
  -4   2   3       15.93       14.24      0.84 o
  -3   2   3       10.79       11.80      0.67 o
  -2   2   3      321.04      357.69      5.99 o
  -1   2   3      221.31      264.88      4.39 o
   0   2   3       98.13      101.53      2.49 o
   1   2   3       74.81       81.25      2.32 o
   2   2   3       57.45       48.68      1.53 o
   3   2   3       19.55       18.02      0.71 o
   4   2   3       17.82       16.62      0.82 o
   5   2   3        2.75        1.11      1.57 o
   6   2   3        0.18       -1.89      1.89 o
  -5   3   3        1.19       -1.65      1.71 o
  -4   3   3        9.29        8.54      0.76 o
  -3   3   3      141.10      125.49      3.33 o
  -2   3   3        1.69        1.36      0.42 o
  -1   3   3        0.93        1.67      0.35 o
   0   3   3       21.09       19.83      0.60 o
   1   3   3       97.39       97.56      2.13 o
   2   3   3      108.75      108.03      2.45 o
   3   3   3        2.83        2.70      0.48 o
   4   3   3       84.41       76.69      2.20 o
   5   3   3        0.00        0.49      0.56 o
  -4   4   3        5.77        5.41      0.74 o
  -3   4   3        8.17        7.44      0.72 o
  -2   4   3      148.17      147.73      3.52 o
  -1   4   3       61.56       66.32      2.19 o
   0   4   3       14.93       13.01      0.59 o
   1   4   3      175.34      175.54      4.74 o
   2   4   3        0.80        2.19      0.46 o
   3   4   3       12.65       13.16      0.73 o
   4   4   3       39.34       40.22      1.25 o
   5   4   3       15.40       16.97      1.02 o
  -3   5   3       13.58       15.20      0.95 o
  -2   5   3        4.84        3.64      0.60 o
  -1   5   3        3.40        4.29      0.67 o
   0   5   3       25.63       25.05      0.96 o
   1   5   3        5.99        4.99      0.55 o
   2   5   3        0.11       -0.78      1.39 o
   3   5   3        0.00       -0.18      1.12 o
   4   5   3        0.75        1.79      0.61 o
   5   5   3        4.95        4.71      0.93 o
  -2   6   3        0.37       -0.90      1.59 o
  -1   6   3        1.99        3.04      0.55 o
   0   6   3        1.77        0.79      0.58 o
   1   6   3       14.86       14.90      0.93 o
   2   6   3       51.99       53.19      1.61 o
   3   6   3       28.47       25.61      1.22 o
   4   6   3       10.10       10.87      0.98 o
   0   7   3        6.40        7.81      0.85 o
   1   7   3        0.11       -0.46      1.67 o
   2   7   3       14.45       15.21      1.04 o
  -1  -7   4        0.26       -0.24      1.55 o
  -3  -6   4        2.08       -1.83      1.83 o
  -2  -6   4        3.46        3.78      0.68 o
  -1  -6   4       10.67        8.27      0.78 o
   0  -6   4       18.47       17.34      0.97 o
   1  -6   4        5.52        1.48      2.02 o
   2  -6   4       18.44       23.95      1.19 o
  -4  -5   4       23.44       22.66      1.14 o
  -3  -5   4        7.11        5.98      0.78 o
  -2  -5   4       33.54       37.86      1.14 o
  -1  -5   4      124.76      132.38      3.43 o
   0  -5   4       90.37       84.02      2.74 o
   1  -5   4        2.06        1.53      0.54 o
   2  -5   4        0.59       -0.95      1.41 o
   3  -5   4        4.22        4.20      0.64 o
  -5  -4   4        2.00       -1.12      2.27 o
  -4  -4   4       14.34       13.74      0.85 o
  -3  -4   4       63.25       55.01      1.57 o
  -2  -4   4        8.17        8.35      0.63 o
  -1  -4   4        5.62        5.10      0.48 o
   0  -4   4       11.67       12.31      0.62 o
   1  -4   4        9.78       10.38      0.63 o
   2  -4   4       84.93       81.05      2.29 o
   3  -4   4        2.02        2.03      0.63 o
   4  -4   4       22.91       18.55      1.10 o
  -5  -3   4       24.25       24.42      1.21 o
  -4  -3   4       22.11       21.62      0.92 o
  -3  -3   4        3.09        4.02      0.54 o
  -2  -3   4        6.53        5.73      0.44 o
  -1  -3   4      157.24      140.97      3.81 o
   0  -3   4      274.11      289.50      5.27 o
   1  -3   4      565.55      587.32      7.94 o
   2  -3   4       14.40       14.36      0.66 o
   3  -3   4       75.29       73.59      2.16 o
   4  -3   4       47.42       49.06      1.57 o
   5  -3   4        0.07       -0.48      1.51 o
  -6  -2   4        0.06        0.69      0.69 o
  -5  -2   4       75.80       79.11      2.47 o
  -4  -2   4       39.49       40.29      1.14 o
  -3  -2   4       73.32       71.77      2.21 o
  -2  -2   4     1121.30     1157.49     10.29 o
  -1  -2   4       33.99       31.28      0.93 o
   0  -2   4        2.09        2.24      0.30 o
   1  -2   4       79.48       71.66      1.75 o
   2  -2   4      169.21      168.12      4.26 o
   3  -2   4      108.19      104.52      2.75 o
   4  -2   4        1.99        2.56      0.54 o
   5  -2   4        0.62        1.32      0.64 o
  -6  -1   4       11.79       10.50      1.03 o
  -5  -1   4       38.49       42.00      1.34 o
  -4  -1   4      224.95      239.01      6.17 o
  -3  -1   4       10.68        9.80      0.58 o
  -2  -1   4      520.14      562.91      6.68 o
  -1  -1   4       59.10       59.00      1.31 o
   0  -1   4      408.23      392.62      4.22 o
   1  -1   4      482.54      456.96      5.15 o
   2  -1   4       63.10       63.19      1.69 o
   3  -1   4        5.31        3.45      0.47 o
   4  -1   4        6.71        5.21      0.60 o
   5  -1   4       17.24       14.93      0.98 o
  -6   0   4        0.25       -0.73      1.73 o
  -5   0   4        8.03        9.29      0.83 o
  -4   0   4      213.72      233.50      6.06 o
  -3   0   4       20.93       23.80      0.78 o
  -2   0   4      495.58      547.01      6.40 o
  -1   0   4      421.58      377.39      4.26 o
   0   0   4      700.94      603.27      4.57 o
   1   0   4    15331.87    12692.83     88.66 o
   2   0   4      382.44      389.63      5.38 o
   3   0   4       16.13       16.30      0.65 o
   4   0   4        1.68        2.03      0.55 o
   5   0   4        4.63        3.05      0.69 o
   6   0   4       27.02       24.47      1.29 o
  -5   1   4       36.47       32.59      1.23 o
  -4   1   4      278.13      281.28      6.82 o
  -3   1   4      400.35      425.66      7.15 o
  -2   1   4      115.57      118.55      3.22 o
  -1   1   4      352.84      338.81      4.41 o
   0   1   4      230.56      208.61      3.03 o
   1   1   4     5745.03     5254.64     59.33 o
   2   1   4       33.93       31.90      0.92 o
   3   1   4        0.02        0.61      0.91 o
   4   1   4        4.72        5.12      0.61 o
   5   1   4       17.35       16.24      0.97 o
   6   1   4        1.73       -0.47      1.88 o
  -5   2   4       13.28       14.98      0.94 o
  -4   2   4        4.71        4.37      0.68 o
  -3   2   4        6.33        5.96      0.54 o
  -2   2   4       24.61       21.87      0.69 o
  -1   2   4        7.75       11.70      0.47 o
   0   2   4        0.86        1.21      0.22 o
   1   2   4       69.64       65.91      1.54 o
   2   2   4      117.80      115.36      3.18 o
   3   2   4      108.20      112.97      2.63 o
   4   2   4       84.47       76.79      2.09 o
   5   2   4        0.43       -0.56      1.56 o
   6   2   4        0.00        0.00      1.84 o
  -5   3   4        4.26        5.87      0.71 o
  -4   3   4        1.51        1.75      0.64 o
  -3   3   4      250.20      250.45      6.48 o
  -2   3   4       24.22       27.18      0.86 o
  -1   3   4      235.14      245.77      5.09 o
   0   3   4      738.38      741.77      8.21 o
   1   3   4       14.63       10.39      0.51 o
   2   3   4        0.65        1.62      0.38 o
   3   3   4        7.76        7.48      0.56 o
   4   3   4        9.26       10.08      0.76 o
   5   3   4        0.34        0.56      0.56 o
  -4   4   4        0.28        0.44      1.56 o
  -3   4   4        4.86        4.22      0.72 o
  -2   4   4       39.67       38.22      1.14 o
  -1   4   4       48.88       49.64      1.39 o
   0   4   4        6.63        6.11      0.48 o
   1   4   4        0.02        0.47      0.84 o
   2   4   4      103.07      102.32      2.75 o
   3   4   4        3.32        4.57      0.56 o
   4   4   4       14.24       14.80      0.88 o
   5   4   4       21.05       21.64      1.13 o
  -3   5   4        1.50        2.16      0.67 o
  -2   5   4        4.55        4.11      0.63 o
  -1   5   4      120.96      110.32      3.26 o
   0   5   4      243.78      228.81      6.34 o
   1   5   4       33.97       36.19      1.15 o
   2   5   4        3.10        2.88      0.52 o
   3   5   4       23.74       24.27      1.03 o
   4   5   4        2.90        2.08      0.66 o
   5   5   4        4.72        5.87      0.91 o
  -2   6   4        2.51        2.94      0.64 o
  -1   6   4        0.17       -0.82      1.53 o
   0   6   4        9.92        9.48      0.80 o
   1   6   4        4.47        5.69      0.64 o
   2   6   4        0.04        0.39      1.30 o
   3   6   4        7.69        7.10      0.79 o
   4   6   4        1.57        4.32      0.71 o
   0   7   4        0.01        1.18      1.52 o
   1   7   4        0.04       -0.47      1.68 o
   2   7   4        0.01        1.23      0.60 o
  -3  -6   5        0.01       -1.93      1.93 o
  -2  -6   5        8.04       10.20      0.79 o
  -1  -6   5        0.40       -0.81      1.34 o
   0  -6   5       13.62       12.26      0.87 o
   1  -6   5        1.11        1.73      0.64 o
   2  -6   5        0.93        0.16      0.68 o
  -4  -5   5       11.16       11.64      0.98 o
  -3  -5   5        9.10        8.72      0.79 o
  -2  -5   5        1.11        0.85      1.44 o
  -1  -5   5       25.58       27.04      1.01 o
   0  -5   5       12.08       10.73      0.72 o
   1  -5   5       61.69       65.58      2.09 o
   2  -5   5       27.72       30.20      1.17 o
   3  -5   5        0.26       -0.90      1.39 o
  -5  -4   5        1.40       -1.60      1.84 o
  -4  -4   5        2.27        1.14      1.47 o
  -3  -4   5      415.45      402.18      8.37 o
  -2  -4   5       12.94       11.25      0.73 o
  -1  -4   5        3.51        4.01      0.46 o
   0  -4   5      168.75      172.31      4.87 o
   1  -4   5        1.03        1.59      0.43 o
   2  -4   5       33.12       33.66      1.09 o
   3  -4   5        1.55        1.29      0.62 o
   4  -4   5        0.57        0.87      0.64 o
  -5  -3   5       30.92       29.62      1.24 o
  -4  -3   5        3.76        3.96      0.59 o
  -3  -3   5       56.26       47.58      1.41 o
  -2  -3   5       11.72        7.71      0.57 o
  -1  -3   5       28.98       24.96      0.71 o
   0  -3   5       75.72       85.00      2.15 o
   1  -3   5        1.76        2.15      0.42 o
   2  -3   5       32.30       30.77      1.01 o
   3  -3   5       38.46       39.32      1.21 o
   4  -3   5        3.43        3.33      0.69 o
   5  -3   5       16.95       18.00      1.13 o
  -5  -2   5       30.09       32.13      1.23 o
  -4  -2   5       12.44       12.42      0.79 o
  -3  -2   5      126.03      132.01      2.95 o
  -2  -2   5       10.88       13.21      0.60 o
  -1  -2   5       93.86       93.08      2.73 o
   0  -2   5     1545.23     1593.44     10.83 o
   1  -2   5        6.48        9.18      0.46 o
   2  -2   5      101.13      112.66      2.55 o
   3  -2   5        3.64        4.96      0.56 o
   5  -2   5       12.52       13.31      1.02 o
  -6  -1   5        0.01        0.24      1.80 o
  -5  -1   5        8.04        8.26      0.78 o
  -4  -1   5      258.08      249.66      6.49 o
  -3  -1   5      100.92      101.08      2.54 o
  -2  -1   5      728.41      762.11      7.97 o
  -1  -1   5       60.13       61.80      1.41 o
   0  -1   5      162.29      153.91      2.90 o
   1  -1   5      121.10      114.13      2.79 o
   2  -1   5       16.35       16.80      0.58 o
   3  -1   5      174.24      168.14      4.62 o
   4  -1   5       21.85       20.16      0.90 o
   5  -1   5       13.08       11.37      0.87 o
  -5   0   5        2.76        2.03      0.67 o
  -4   0   5       29.68       30.47      1.10 o
  -3   0   5       92.27       97.71      2.44 o
  -2   0   5      172.09      186.13      3.93 o
  -1   0   5       87.17       80.68      2.20 o
   0   0   5      936.78      860.33      6.13 o
   1   0   5     2216.42     2145.54     10.72 o
   2   0   5      258.33      269.78      4.64 o
   3   0   5        4.06        2.78      0.41 o
   4   0   5      100.43       99.60      2.90 o
   5   0   5        0.34       -0.38      1.29 o
   6   0   5        0.66        0.89      0.76 o
  -5   1   5        0.92        1.85      0.69 o
  -4   1   5        0.00        0.16      1.59 o
  -3   1   5        4.99        3.47      0.55 o
  -2   1   5        1.31        1.58      0.33 o
  -1   1   5      965.84     1021.36      7.97 o
   0   1   5       28.46       29.46      0.93 o
   1   1   5      252.14      231.60      3.77 o
   2   1   5        0.21        0.23      0.76 o
   3   1   5        0.07       -0.53      0.91 o
   4   1   5       11.85       11.83      0.74 o
   5   1   5        0.09       -0.75      1.47 o
   6   1   5       21.48       23.43      1.23 o
  -5   2   5        0.51        1.09      1.40 o
  -4   2   5      109.90      107.01      3.34 o
  -3   2   5       23.22       21.69      0.83 o
  -2   2   5        6.80        9.25      0.51 o
  -1   2   5      237.87      249.32      4.55 o
   0   2   5       68.91       63.69      1.55 o
   1   2   5      137.30      124.77      3.06 o
   2   2   5        7.79        6.17      0.44 o
   3   2   5        6.57        7.23      0.56 o
   4   2   5       76.87       72.05      2.12 o
   5   2   5       14.41       11.79      0.91 o
   6   2   5       14.76       13.93      1.12 o
  -5   3   5        0.67        1.00      0.63 o
  -4   3   5        3.87        2.17      0.64 o
  -3   3   5        3.75        0.31      1.49 o
  -2   3   5      139.18      145.31      3.14 o
  -1   3   5      284.90      299.69      5.69 o
   0   3   5       58.78       61.12      1.79 o
   1   3   5      202.53      215.42      4.57 o
   2   3   5      266.41      266.93      5.51 o
   3   3   5        5.20        6.39      0.54 o
   4   3   5       34.19       34.47      1.12 o
   5   3   5        2.84        3.15      0.68 o
  -4   4   5        0.46        0.74      0.63 o
  -3   4   5      137.53      125.72      3.71 o
  -2   4   5      210.97      209.91      6.03 o
  -1   4   5       61.80       63.08      1.79 o
   0   4   5        0.01       -0.16      0.35 o
   1   4   5        6.87        6.46      0.49 o
   2   4   5      138.94      131.12      3.16 o
   3   4   5        1.48        1.43      0.52 o
   4   4   5        0.13       -0.90      1.48 o
   5   4   5        0.00       -1.53      1.76 o
  -3   5   5        0.03       -0.88      1.55 o
  -2   5   5        0.02        0.38      0.96 o
  -1   5   5        0.02       -1.60      1.60 o
   0   5   5       69.87       72.33      2.19 o
   1   5   5        3.14        3.49      0.53 o
   2   5   5        0.31        0.16      1.13 o
   3   5   5      126.87      122.59      3.70 o
   4   5   5        1.12       -0.21      1.51 o
   5   5   5       30.77       31.77      1.41 o
  -2   6   5        1.24        0.88      0.66 o
  -1   6   5        0.61       -1.55      1.55 o
   0   6   5       64.60       65.39      2.01 o
   1   6   5       13.99       14.39      0.90 o
   2   6   5        8.17        7.25      0.77 o
   3   6   5        8.75        7.93      0.84 o
   4   6   5        1.05        1.28      0.69 o
   0   7   5        0.04        0.56      0.57 o
   1   7   5        0.26        0.94      1.49 o
   2   7   5        0.12       -0.72      1.91 o
  -3  -6   6        1.23       -0.69      1.55 o
  -2  -6   6        4.75        5.31      0.71 o
  -1  -6   6        9.30        9.95      0.84 o
   0  -6   6       43.06       44.47      1.43 o
   1  -6   6        0.02       -1.21      1.21 o
   2  -6   6        0.06        0.24      1.21 o
  -4  -5   6       45.73       46.06      1.50 o
  -3  -5   6       12.66       12.01      0.86 o
  -2  -5   6        0.39        0.53      1.52 o
  -1  -5   6        0.01        0.50      1.26 o
   0  -5   6        4.83        3.56      0.65 o
   1  -5   6       10.22        9.25      0.70 o
   2  -5   6        3.71        3.86      0.68 o
   3  -5   6        0.16        0.69      1.32 o
  -5  -4   6        0.15        0.27      0.67 o
  -4  -4   6        3.40        3.21      0.69 o
  -3  -4   6       13.98       14.53      0.90 o
  -2  -4   6      228.59      214.84      5.83 o
  -1  -4   6       16.98       17.36      0.74 o
   0  -4   6       46.73       40.50      1.18 o
   1  -4   6       54.62       53.23      1.80 o
   2  -4   6       12.99       16.40      0.85 o
   3  -4   6       42.55       39.74      1.32 o
   4  -4   6       15.71       15.41      1.03 o
  -5  -3   6        3.08        3.50      0.71 o
  -4  -3   6        1.05       -0.69      1.49 o
  -3  -3   6        0.11       -0.96      0.96 o
  -2  -3   6      223.20      237.03      5.48 o
  -1  -3   6       38.97       42.34      1.31 o
   0  -3   6       56.73       63.59      1.93 o
   1  -3   6       27.94       31.97      0.94 o
   2  -3   6       29.17       30.67      0.96 o
   3  -3   6       48.63       47.69      1.58 o
   4  -3   6        1.49        1.20      1.47 o
  -5  -2   6        1.27       -1.81      1.81 o
  -4  -2   6       34.99       37.79      1.20 o
  -3  -2   6       30.40       33.83      1.02 o
  -2  -2   6       29.65       28.62      0.92 o
  -1  -2   6        2.29        2.61      0.34 o
   0  -2   6       14.39       14.10      0.57 o
   1  -2   6       60.51       74.22      1.93 o
   2  -2   6       20.40       23.78      0.74 o
   3  -2   6       15.86       16.65      0.77 o
   4  -2   6        3.70        3.65      0.63 o
   5  -2   6       12.90       12.19      0.92 o
  -5  -1   6        0.01       -0.98      1.45 o
  -4  -1   6      123.83      120.78      3.24 o
  -3  -1   6       76.08       82.39      2.31 o
  -2  -1   6       25.59       28.77      0.89 o
  -1  -1   6      172.16      211.12      3.88 o
   0  -1   6      167.83      164.55      3.23 o
   1  -1   6      650.00      667.80      6.92 o
   2  -1   6       38.08       38.81      1.21 o
   3  -1   6        7.28        7.63      0.59 o
   4  -1   6       34.01       31.78      1.09 o
   5  -1   6        0.01        0.00      1.50 o
  -5   0   6       11.25       12.56      0.87 o
  -4   0   6      101.84      103.84      3.07 o
  -3   0   6       14.87       14.47      0.65 o
  -2   0   6        1.75        0.85      0.35 o
  -1   0   6      705.05      701.91      6.64 o
   0   0   6      610.24      575.84      5.54 o
   1   0   6       18.21       15.85      0.47 o
   2   0   6       55.29       58.33      1.65 o
   3   0   6       80.47       79.58      2.21 o
   4   0   6        4.55        6.07      0.65 o
   5   0   6       11.69       12.76      0.87 o
  -5   1   6       13.07       15.43      0.92 o
  -4   1   6      176.20      175.67      3.95 o
  -3   1   6       63.01       60.06      1.73 o
  -2   1   6        1.24       -0.09      0.83 o
  -1   1   6      980.52     1037.53      8.51 o
   0   1   6        0.36        0.86      0.21 o
   1   1   6      574.04      545.25      5.93 o
   2   1   6      313.76      347.28      5.49 o
   3   1   6        5.24        3.97      0.44 o
   4   1   6        8.88       10.45      0.72 o
   5   1   6        0.19        0.57      1.36 o
   6   1   6        1.38        3.58      0.80 o
  -5   2   6        0.14       -0.45      1.86 o
  -4   2   6       40.12       32.82      1.17 o
  -3   2   6        0.46        0.27      1.08 o
  -2   2   6       98.63       93.29      2.31 o
  -1   2   6      823.25      856.21      8.63 o
   0   2   6       22.09       21.29      0.63 o
   1   2   6       69.16       76.67      1.78 o
   2   2   6        3.89        3.50      0.43 o
   3   2   6       61.29       65.56      2.15 o
   4   2   6        0.04        0.43      0.56 o
   5   2   6        2.35        1.90      0.68 o
   6   2   6        3.50        2.60      0.89 o
  -4   3   6       10.09        8.18      0.76 o
  -3   3   6       16.64       13.92      0.76 o
  -2   3   6        0.04       -1.10      1.10 o
  -1   3   6       57.73       69.85      2.06 o
   0   3   6      154.16      155.07      4.01 o
   1   3   6      218.91      226.30      4.89 o
   2   3   6       14.51       11.04      0.61 o
   3   3   6        6.08        5.92      0.57 o
   4   3   6        1.48        1.15      0.60 o
   5   3   6        7.91        4.46      0.92 o
  -4   4   6        0.68        0.83      0.67 o
  -3   4   6        1.79       -2.04      2.04 o
  -2   4   6      178.01      177.10      3.94 o
  -1   4   6       35.31       34.27      1.11 o
   0   4   6       19.51       22.30      0.76 o
   1   4   6        3.14        3.53      0.45 o
   2   4   6       56.99       62.72      1.90 o
   3   4   6       70.18       73.97      2.06 o
   4   4   6        0.13       -0.74      1.30 o
   5   4   6        0.02       -1.88      1.88 o
  -3   5   6        0.00       -0.45      0.53 o
  -2   5   6        2.43        2.04      0.58 o
  -1   5   6        0.09       -0.85      1.33 o
   0   5   6       27.90       27.97      1.05 o
   1   5   6       10.76       12.43      0.74 o
   2   5   6       20.57       21.58      0.92 o
   3   5   6       37.64       38.40      1.29 o
   4   5   6        3.32        1.05      1.91 o
  -2   6   6        1.66        1.24      0.66 o
  -1   6   6       10.18       10.99      0.84 o
   0   6   6        0.01        0.99      1.44 o
   1   6   6       45.50       42.76      1.35 o
   2   6   6        3.44        2.48      0.69 o
   3   6   6        0.85        1.16      0.59 o
   4   6   6        3.04        3.16      0.75 o
   0   7   6        0.16        1.01      0.60 o
   1   7   6        0.62       -0.24      1.41 o
   2   7   6        0.06       -1.22      1.60 o
  -3  -6   7        1.88       -1.71      1.71 o
  -2  -6   7        8.52        9.53      0.85 o
  -1  -6   7       11.42       12.50      0.84 o
   0  -6   7        3.83        6.15      0.80 o
   1  -6   7        1.33        1.74      0.60 o
  -4  -5   7       13.82       14.09      1.01 o
  -3  -5   7        9.63        9.90      0.89 o
  -2  -5   7       53.67       44.93      1.36 o
  -1  -5   7       39.96       41.42      1.25 o
   0  -5   7      102.23       96.40      3.17 o
   1  -5   7        4.07        5.24      0.65 o
   2  -5   7        3.01        1.98      0.64 o
   3  -5   7        1.13        0.94      1.37 o
  -5  -4   7        9.36       11.36      0.94 o
  -4  -4   7       18.96       17.18      0.95 o
  -3  -4   7        4.66        2.48      0.67 o
  -2  -4   7      112.67      107.71      3.16 o
  -1  -4   7        0.07        0.30      0.40 o
   0  -4   7        0.50        1.07      0.47 o
   1  -4   7       44.46       43.18      1.28 o
   2  -4   7        1.88        2.06      0.58 o
   3  -4   7       18.23       17.38      0.96 o
   4  -4   7        7.84        5.16      0.84 o
  -5  -3   7        0.30       -0.88      1.64 o
  -4  -3   7        4.72        4.33      0.66 o
  -3  -3   7        0.22       -1.18      1.23 o
  -2  -3   7      133.23      114.27      2.88 o
  -1  -3   7        0.04       -0.45      0.88 o
   0  -3   7       87.13       80.81      2.23 o
   1  -3   7        2.71        2.90      0.42 o
   2  -3   7       29.69       28.93      0.98 o
   3  -3   7       64.23       70.44      2.21 o
   4  -3   7       10.87       10.18      0.88 o
  -5  -2   7        1.00       -1.90      1.90 o
  -4  -2   7      137.02      133.17      3.73 o
  -3  -2   7       20.48       20.41      0.78 o
  -2  -2   7       42.89       41.23      1.14 o
  -1  -2   7       61.90       62.64      1.78 o
   0  -2   7        3.62        2.52      0.32 o
   1  -2   7       12.64       13.40      0.57 o
   2  -2   7        0.67        0.67      0.30 o
   3  -2   7        1.94        3.10      0.48 o
   4  -2   7       14.82       14.67      0.91 o
   5  -2   7        6.52        7.31      0.89 o
  -5  -1   7        1.77        1.78      0.63 o
  -4  -1   7        0.97        1.53      0.54 o
  -3  -1   7       42.42       39.18      1.18 o
  -2  -1   7       14.68       11.15      0.50 o
  -1  -1   7      210.37      219.42      4.15 o
   0  -1   7       98.97       92.25      2.63 o
   1  -1   7      366.56      354.54      5.34 o
   2  -1   7       40.61       44.10      1.30 o
   3  -1   7       47.83       49.05      1.56 o
   4  -1   7       31.76       30.89      1.09 o
   5  -1   7        0.95       -1.05      1.71 o
  -5   0   7       10.81        7.92      0.85 o
  -4   0   7      150.80      154.16      3.75 o
  -3   0   7        4.82        4.75      0.51 o
  -2   0   7      557.98      601.57      7.51 o
  -1   0   7      558.86      602.20      6.57 o
   0   0   7       21.74       21.93      0.70 o
   1   0   7        0.02       -0.63      0.63 o
   2   0   7       20.85       24.04      0.70 o
   3   0   7       85.06       91.22      2.42 o
   4   0   7        2.35        2.52      0.56 o
   5   0   7        2.76        2.31      0.67 o
  -5   1   7        0.09        0.53      0.61 o
  -4   1   7       93.20       95.94      3.02 o
  -3   1   7      197.90      200.51      5.30 o
  -2   1   7       33.08       32.96      0.99 o
  -1   1   7      307.42      336.70      5.14 o
   0   1   7       61.44       58.23      1.43 o
   1   1   7      103.91      106.15      2.81 o
   2   1   7     2030.01     2075.37     13.82 o
   3   1   7        8.55       11.38      0.61 o
   4   1   7        1.52        2.10      0.54 o
   5   1   7        2.51        2.82      0.68 o
  -5   2   7        8.39        9.43      0.85 o
  -4   2   7        3.72        0.18      1.34 o
  -3   2   7       27.40       28.68      0.95 o
  -2   2   7       48.79       53.98      1.56 o
  -1   2   7       49.31       58.64      1.77 o
   0   2   7       57.68       75.44      1.80 o
   1   2   7        0.20        0.27      0.25 o
   2   2   7      680.39      690.70      8.42 o
   3   2   7       36.16       34.93      1.06 o
   4   2   7        3.39        2.76      0.63 o
   5   2   7        2.55        1.91      0.63 o
  -4   3   7        0.01        0.44      0.47 o
  -3   3   7       25.93       25.62      0.99 o
  -2   3   7       65.06       56.01      1.77 o
  -1   3   7       86.12       87.38      2.34 o
   0   3   7        0.10        0.25      0.31 o
   1   3   7        0.74        0.51      0.82 o
   2   3   7       27.54       24.16      0.80 o
   3   3   7        1.12        1.55      0.48 o
   4   3   7        7.38        6.29      0.70 o
   5   3   7       21.21       19.17      1.05 o
  -4   4   7        0.01       -0.04      0.56 o
  -3   4   7        0.37        1.15      1.49 o
  -2   4   7        3.08        3.69      0.65 o
  -1   4   7      180.99      175.94      3.75 o
   0   4   7      104.43      105.13      2.77 o
   1   4   7        9.67       10.18      0.59 o
   2   4   7       24.43       26.38      0.97 o
   3   4   7        0.94       -0.47      1.53 o
   4   4   7        0.20       -0.19      0.54 o
   5   4   7       25.51       27.32      1.21 o
  -3   5   7        3.18        3.89      0.65 o
  -2   5   7       37.82       39.73      1.31 o
  -1   5   7       42.57       42.10      1.28 o
   0   5   7       20.02       20.82      0.98 o
   1   5   7       18.80       15.41      0.88 o
   2   5   7        1.75        0.17      1.32 o
   3   5   7       18.82       19.58      0.98 o
   4   5   7        0.03       -0.62      0.62 o
  -2   6   7        3.13        4.96      0.77 o
  -1   6   7        1.24        0.64      1.34 o
   0   6   7       13.61       10.93      0.97 o
   1   6   7       15.68       12.94      0.90 o
   2   6   7        3.52        4.19      0.61 o
   3   6   7        8.66        8.98      0.87 o
   1   7   7        0.00        0.24      1.69 o
  -3  -6   8        2.69        3.69      0.74 o
  -2  -6   8        1.35        0.45      1.87 o
  -1  -6   8        0.49        0.00      1.31 o
   0  -6   8        5.23        5.46      0.72 o
   1  -6   8        4.64        1.16      1.88 o
  -4  -5   8        0.35       -0.24      1.71 o
  -3  -5   8       37.69       38.48      1.31 o
  -2  -5   8       42.72       40.16      1.27 o
  -1  -5   8       25.91       28.13      1.07 o
   0  -5   8       35.35       41.08      1.29 o
   1  -5   8       65.18       68.19      2.05 o
   2  -5   8        1.39       -2.15      2.15 o
   3  -5   8        8.10        9.88      0.90 o
  -4  -4   8       11.11       12.67      0.87 o
  -3  -4   8       86.02       81.90      2.38 o
  -2  -4   8        2.31        0.55      0.74 o
  -1  -4   8        5.29        5.29      0.64 o
   0  -4   8        4.83        4.96      0.55 o
   1  -4   8       24.05       21.08      0.93 o
   2  -4   8        4.21        5.03      0.63 o
   3  -4   8        2.14       -0.41      1.78 o
   4  -4   8        0.00       -1.64      1.64 o
  -5  -3   8        0.08        0.68      1.62 o
  -4  -3   8       20.85       18.64      0.91 o
  -3  -3   8       32.98       31.90      1.05 o
  -2  -3   8        2.58        2.63      0.57 o
  -1  -3   8       27.44       24.23      0.81 o
   0  -3   8       57.27       60.62      2.02 o
   1  -3   8       18.46       20.30      0.78 o
   2  -3   8      162.45      168.35      3.71 o
   3  -3   8        0.78        1.36      0.56 o
   4  -3   8        8.13        8.85      0.86 o
  -5  -2   8        1.55        0.85      1.45 o
  -4  -2   8      335.55      320.77      7.71 o
  -3  -2   8       12.78       12.07      0.69 o
  -2  -2   8       81.38       77.34      2.20 o
  -1  -2   8      183.18      204.66      4.64 o
   0  -2   8       70.84       61.27      1.80 o
   1  -2   8       98.00      109.98      2.51 o
   2  -2   8       30.26       30.57      0.99 o
   3  -2   8        3.82        3.73      0.53 o
   4  -2   8       16.14       15.02      0.94 o
   5  -2   8        0.26        0.23      1.53 o
  -5  -1   8       22.80       28.75      1.16 o
  -4  -1   8        3.20        2.82      0.67 o
  -3  -1   8      284.19      269.02      6.27 o
  -2  -1   8       10.81        9.68      0.51 o
  -1  -1   8      685.95      710.67      7.81 o
   0  -1   8       79.51       79.09      1.80 o
   1  -1   8        6.64        5.34      0.43 o
   2  -1   8      232.46      225.50      5.06 o
   3  -1   8        5.07        6.49      0.58 o
   4  -1   8        1.19        1.56      0.55 o
   5  -1   8        0.04        0.64      1.44 o
  -5   0   8        1.24        0.00      1.45 o
  -4   0   8       23.98       25.08      0.99 o
  -3   0   8       34.82       35.57      1.06 o
  -2   0   8      365.89      364.07      6.17 o
  -1   0   8        0.88        2.33      0.35 o
   0   0   8      437.11      437.13      5.64 o
   1   0   8      162.06      160.70      3.63 o
   2   0   8      495.90      527.17      7.27 o
   3   0   8       34.66       32.40      0.94 o
   4   0   8       18.38       18.81      0.90 o
   5   0   8        3.71        4.48      0.71 o
  -5   1   8        0.14        0.62      0.61 o
  -4   1   8        1.90        0.52      1.23 o
  -3   1   8      452.77      452.38      8.08 o
  -2   1   8      171.31      170.05      4.35 o
  -1   1   8      171.99      185.51      3.99 o
   0   1   8        1.40        1.96      0.31 o
   1   1   8       25.89       24.38      0.70 o
   2   1   8      867.14      850.99      9.37 o
   3   1   8       60.14       63.36      2.15 o
   4   1   8        0.00       -0.63      1.11 o
   5   1   8        0.40        1.37      0.60 o
  -5   2   8        7.23        7.61      0.84 o
  -4   2   8       36.06       35.18      1.21 o
  -3   2   8      117.81      123.43      3.23 o
  -2   2   8       56.22       61.86      2.04 o
  -1   2   8        7.32        8.41      0.47 o
   0   2   8        6.48        7.91      0.44 o
   1   2   8        8.81        9.68      0.47 o
   2   2   8      108.06       99.75      2.50 o
   3   2   8        4.23        0.13      1.41 o
   4   2   8        7.04        6.90      0.71 o
   5   2   8        5.62        5.58      0.78 o
  -4   3   8        0.21       -0.10      0.58 o
  -3   3   8        8.91        8.42      0.74 o
  -2   3   8      281.04      266.23      6.53 o
  -1   3   8        0.48        0.00      0.92 o
   0   3   8       67.29       68.76      2.07 o
   1   3   8       80.33       79.01      2.19 o
   2   3   8        0.63        0.48      0.92 o
   3   3   8       10.79       12.81      0.71 o
   4   3   8        3.90        4.95      0.61 o
   5   3   8        0.24       -0.21      1.46 o
  -4   4   8       18.81       18.48      1.13 o
  -3   4   8        2.81        6.18      0.66 o
  -2   4   8       12.87       12.47      0.80 o
  -1   4   8        4.48        5.94      0.64 o
   0   4   8        0.11        0.22      0.44 o
   1   4   8       11.73       11.44      0.66 o
   2   4   8       22.01       21.99      0.87 o
   3   4   8        8.78        9.73      0.74 o
   4   4   8        0.00       -1.47      1.47 o
   5   4   8        7.51        8.87      0.91 o
  -3   5   8        2.12        1.93      0.63 o
  -2   5   8        9.52        9.24      0.82 o
  -1   5   8        0.87       -0.54      1.28 o
   0   5   8      103.28       99.72      3.18 o
   1   5   8       91.40       87.69      2.48 o
   2   5   8       15.55       16.62      0.90 o
   3   5   8        0.16        0.77      0.55 o
   4   5   8        1.84        0.22      1.70 o
  -2   6   8        1.01        1.04      0.63 o
  -1   6   8        0.58        0.40      0.56 o
   0   6   8       14.22       13.38      0.88 o
   1   6   8       30.00       31.12      1.30 o
   2   6   8        0.23        0.21      1.27 o
   3   6   8        2.25        3.27      0.67 o
  -2  -6   9        0.00       -1.44      1.44 o
  -1  -6   9        0.25       -1.77      1.77 o
   0  -6   9        0.89        3.16      0.70 o
   1  -6   9        0.30       -1.20      1.78 o
  -4  -5   9        0.49       -0.66      0.66 o
  -3  -5   9        0.27       -0.94      0.94 o
  -2  -5   9        2.42        3.23      0.61 o
  -1  -5   9        0.02       -1.50      1.50 o
   0  -5   9       38.41       42.53      1.31 o
   1  -5   9        0.74        1.59      0.65 o
   2  -5   9        9.33       10.64      0.86 o
  -4  -4   9        0.17       -0.07      0.54 o
  -3  -4   9        9.93        9.64      0.78 o
  -2  -4   9      310.17      289.61      7.42 o
  -1  -4   9       30.09       28.34      1.06 o
   0  -4   9        9.26        9.77      0.67 o
   1  -4   9       51.02       51.28      1.63 o
   2  -4   9        7.53        8.54      0.79 o
   3  -4   9       16.59       16.51      1.02 o
  -5  -3   9        7.28        6.18      0.86 o
  -4  -3   9        1.23        0.77      1.02 o
  -3  -3   9        6.58        6.46      0.64 o
  -2  -3   9      304.80      281.60      6.52 o
  -1  -3   9       16.58       17.61      0.75 o
   0  -3   9        2.61        2.83      0.44 o
   1  -3   9        2.53        3.03      0.48 o
   2  -3   9       31.91       31.28      1.06 o
   3  -3   9        0.92        0.54      1.44 o
   4  -3   9        9.45        9.30      0.91 o
  -5  -2   9        0.82        0.59      0.61 o
  -4  -2   9       10.30        8.81      0.83 o
  -3  -2   9        7.09        9.27      0.63 o
  -2  -2   9      132.52      136.69      2.97 o
  -1  -2   9      318.27      313.89      5.91 o
   0  -2   9       11.22       14.81      0.59 o
   1  -2   9      324.25      336.97      6.31 o
   2  -2   9        0.47        0.56      0.38 o
   3  -2   9       18.22       18.70      0.87 o
   4  -2   9       22.39       23.71      1.07 o
   5  -2   9        0.17       -1.60      1.60 o
  -5  -1   9        1.29       -1.71      1.71 o
  -4  -1   9       58.18       56.87      1.54 o
  -3  -1   9      492.01      479.22      8.40 o
  -2  -1   9       36.44       38.03      1.14 o
  -1  -1   9      163.90      157.48      3.93 o
   0  -1   9        0.01        0.06      0.27 o
   1  -1   9      129.96      132.32      3.70 o
   2  -1   9        3.02        3.41      0.49 o
   3  -1   9        1.66       -0.28      1.40 o
   4  -1   9        6.23        6.18      0.70 o
   5  -1   9        0.70       -0.44      1.59 o
  -5   0   9       14.47       15.38      0.98 o
  -4   0   9        2.82        2.28      0.60 o
  -3   0   9       32.28       35.90      1.00 o
  -2   0   9       40.49       36.29      1.09 o
  -1   0   9      676.60      681.94      7.87 o
   0   0   9        0.92       -1.01      1.01 o
   1   0   9       78.81       71.51      1.82 o
   2   0   9     1025.78     1035.70     10.63 o
   3   0   9       61.88       62.86      1.85 o
   4   0   9        3.17        3.63      0.59 o
   5   0   9       12.33       11.19      0.92 o
  -5   1   9        0.15       -1.34      1.64 o
  -4   1   9       21.38       19.95      0.93 o
  -3   1   9      198.01      199.07      5.66 o
  -2   1   9      125.23      123.25      2.76 o
  -1   1   9       85.74       93.05      2.13 o
   0   1   9      536.94      503.41      6.61 o
   1   1   9      258.19      254.89      4.81 o
   2   1   9       25.16       26.26      0.91 o
   3   1   9       50.88       46.04      1.41 o
   4   1   9        5.53        4.27      0.61 o
   5   1   9        8.67       11.31      0.87 o
  -5   2   9        0.00       -0.72      1.60 o
  -4   2   9        6.61        5.78      0.70 o
  -3   2   9       13.06       10.87      0.78 o
  -2   2   9       85.26       80.97      2.38 o
  -1   2   9       15.01       14.36      0.59 o
   0   2   9       16.57       17.24      0.63 o
   1   2   9       13.59       12.76      0.55 o
   2   2   9       38.73       39.83      1.19 o
   3   2   9        4.28        3.35      0.55 o
   4   2   9        6.40        7.29      0.66 o
   5   2   9        5.76        4.83      0.73 o
  -4   3   9        1.77        2.29      0.60 o
  -3   3   9       19.83       19.74      0.95 o
  -2   3   9       79.12       81.89      2.66 o
  -1   3   9       34.04       34.42      1.03 o
   0   3   9      508.64      533.14      8.06 o
   1   3   9       71.45       79.48      2.30 o
   2   3   9       10.29       11.73      0.67 o
   3   3   9       17.70       18.36      0.84 o
   4   3   9        0.00       -0.36      1.29 o
   5   3   9        9.07        9.81      0.92 o
  -4   4   9       17.77       21.12      1.28 o
  -3   4   9        2.14        1.29      0.57 o
  -2   4   9      133.77      116.94      3.47 o
  -1   4   9      163.32      163.01      3.80 o
   0   4   9        9.62        9.10      0.64 o
   1   4   9        2.97        3.79      0.48 o
   2   4   9        1.31        0.10      0.49 o
   3   4   9       66.90       73.03      2.18 o
   4   4   9        1.32        0.40      1.63 o
   5   4   9        0.00        0.08      0.69 o
  -3   5   9        3.81        6.56      0.74 o
  -2   5   9       11.43       10.23      0.79 o
  -1   5   9        2.64        2.56      0.54 o
   0   5   9        6.69        5.23      0.65 o
   1   5   9        2.86        2.65      0.63 o
   2   5   9        2.65        3.31      0.60 o
   3   5   9       11.70       10.09      0.84 o
   4   5   9       28.60       27.43      1.30 o
  -1   6   9        2.04       -0.45      1.52 o
   0   6   9        0.84       -0.63      1.51 o
   1   6   9       46.06       47.72      1.51 o
   2   6   9        0.78        0.86      1.55 o
   3   6   9        0.24        1.07      0.65 o
  -2  -6  10        0.92        0.73      1.62 o
  -1  -6  10        4.35        5.04      0.71 o
   0  -6  10        1.19        1.97      0.61 o
  -3  -5  10       22.20       21.08      1.10 o
  -2  -5  10        2.05        1.02      1.79 o
  -1  -5  10        1.55        2.44      0.57 o
   0  -5  10        3.14        4.02      0.64 o
   1  -5  10        8.63        7.57      0.76 o
   2  -5  10       12.62       13.50      0.98 o
  -4  -4  10        2.37        4.67      0.68 o
  -3  -4  10        0.16       -0.96      1.43 o
  -2  -4  10        4.23        2.47      0.71 o
  -1  -4  10       85.90       77.42      2.23 o
   0  -4  10       25.12       23.72      0.93 o
   1  -4  10       67.60       66.95      1.89 o
   2  -4  10        1.30        0.67      0.58 o
   3  -4  10        0.01       -0.88      1.55 o
  -5  -3  10        1.35       -0.48      1.74 o
  -4  -3  10        1.89        1.57      0.59 o
  -3  -3  10        3.86        5.17      0.60 o
  -2  -3  10        7.38        8.11      0.67 o
  -1  -3  10      261.50      259.82      6.25 o
   0  -3  10       22.42       22.78      0.81 o
   1  -3  10        2.53        1.70      0.49 o
   2  -3  10        3.86        4.23      0.56 o
   3  -3  10       18.99       19.76      1.03 o
   4  -3  10       13.59       11.98      1.00 o
  -5  -2  10        8.94        9.20      0.89 o
  -4  -2  10        6.21        6.34      0.71 o
  -3  -2  10        0.04       -0.15      1.35 o
  -2  -2  10        0.82        0.93      0.43 o
  -1  -2  10       20.87       20.86      0.72 o
   0  -2  10        6.78        8.73      0.54 o
   1  -2  10        9.98        8.94      0.60 o
   2  -2  10        6.76        8.35      0.59 o
   3  -2  10       37.99       41.75      1.29 o
   4  -2  10       18.01       20.68      1.05 o
  -5  -1  10        0.35       -1.55      1.71 o
  -4  -1  10        1.07       -0.36      1.50 o
  -3  -1  10      149.75      140.40      3.46 o
  -2  -1  10       98.13      101.78      2.63 o
  -1  -1  10       47.46       48.65      1.69 o
   0  -1  10       19.58       19.55      0.64 o
   1  -1  10       83.34       84.63      2.17 o
   2  -1  10       86.56       91.76      2.52 o
   3  -1  10        1.59        1.28      0.46 o
   4  -1  10       10.42       12.89      0.81 o
   5  -1  10        0.02        0.68      1.53 o
  -5   0  10       23.69       28.93      1.33 o
  -4   0  10        1.23        1.34      0.57 o
  -3   0  10       35.80       36.01      1.05 o
  -2   0  10        2.07        2.66      0.42 o
  -1   0  10       13.75       14.68      0.62 o
   0   0  10      137.77      142.23      3.78 o
   1   0  10       29.20       27.71      0.73 o
   2   0  10       52.52       52.24      1.43 o
   3   0  10        0.06       -0.42      1.38 o
   4   0  10       16.06       17.45      0.89 o
   5   0  10        0.26       -1.84      1.84 o
  -5   1  10        0.32        1.54      0.61 o
  -4   1  10        6.95        7.52      0.73 o
  -3   1  10      291.38      293.38      6.88 o
  -2   1  10       24.74       21.08      0.78 o
  -1   1  10       39.09       41.24      1.28 o
   0   1  10      231.36      234.10      4.80 o
   1   1  10        0.30        0.56      0.35 o
   2   1  10       55.11       51.83      1.52 o
   3   1  10       49.87       50.93      1.55 o
   4   1  10        0.34        0.68      1.30 o
   5   1  10        0.06       -1.49      1.55 o
  -4   2  10        0.00        0.40      1.02 o
  -3   2  10      255.11      230.88      6.44 o
  -2   2  10       16.01       13.73      0.73 o
  -1   2  10       23.68       22.89      0.75 o
   0   2  10      180.87      162.59      3.44 o
   1   2  10       11.25       10.18      0.54 o
   2   2  10      124.48      124.20      2.90 o
   3   2  10        5.80        5.45      0.66 o
   4   2  10       16.02       13.86      0.83 o
   5   2  10        0.52        0.64      1.62 o
  -4   3  10        0.18        0.22      1.73 o
  -3   3  10        6.32        5.76      0.72 o
  -2   3  10        5.95        4.49      0.63 o
  -1   3  10        2.39        0.93      1.23 o
   0   3  10       39.56       41.51      1.16 o
   1   3  10       46.02       49.65      1.53 o
   2   3  10       25.09       27.70      0.91 o
   3   3  10       39.01       40.27      1.24 o
   4   3  10        2.40        0.37      1.60 o
   5   3  10        1.27        1.73      0.74 o
  -3   4  10        2.55        2.55      0.63 o
  -2   4  10        2.24        1.89      0.61 o
  -1   4  10      201.78      189.98      4.20 o
   0   4  10       44.47       41.43      1.29 o
   1   4  10        0.24       -1.18      1.33 o
   2   4  10        8.38        9.16      0.67 o
   3   4  10        1.50       -0.88      1.62 o
   4   4  10       14.86       17.26      1.00 o
   5   4  10        0.60        1.05      0.66 o
  -3   5  10        0.06        0.93      0.62 o
  -2   5  10        0.65        0.85      1.45 o
  -1   5  10        3.26        3.96      0.60 o
   0   5  10        8.39        9.02      0.72 o
   1   5  10        4.52        4.14      0.68 o
   2   5  10        0.69        1.20      0.51 o
   3   5  10        7.60        9.09      0.78 o
   4   5  10        6.67        7.92      0.90 o
  -1   6  10        1.21        0.46      1.53 o
   0   6  10        1.12        1.30      1.60 o
   1   6  10        0.06        0.86      1.79 o
   2   6  10       29.83       30.21      1.29 o
   3   6  10        3.66        1.42      2.09 o
  -1  -6  11        4.34        3.65      0.76 o
  -3  -5  11       35.18       34.22      1.37 o
  -2  -5  11        9.06       10.93      0.90 o
  -1  -5  11        1.57        1.67      0.58 o
   0  -5  11       18.61       20.47      1.03 o
   1  -5  11       12.76       11.25      0.92 o
   2  -5  11        0.13       -0.94      1.76 o
  -4  -4  11       19.94       22.72      1.19 o
  -3  -4  11       10.71        9.61      0.84 o
  -2  -4  11        0.41       -0.54      1.51 o
  -1  -4  11       19.03       17.41      0.89 o
   0  -4  11        0.01       -1.46      1.46 o
   1  -4  11        0.01       -0.18      1.38 o
   2  -4  11        6.14        4.24      0.68 o
   3  -4  11        4.09        5.18      0.73 o
  -4  -3  11        1.02        0.63      1.66 o
  -3  -3  11        0.84       -1.07      1.38 o
  -2  -3  11       10.88        9.86      0.68 o
  -1  -3  11      104.66       98.94      2.94 o
   0  -3  11        5.82        5.31      0.55 o
   1  -3  11       22.62       22.36      0.94 o
   2  -3  11        2.44        2.14      0.50 o
   3  -3  11        1.16        0.00      1.36 o
   4  -3  11        9.32       10.19      0.94 o
  -4  -2  11        2.04        0.00      1.35 o
  -3  -2  11       83.83       85.20      2.90 o
  -2  -2  11        3.48        3.30      0.50 o
  -1  -2  11       54.24       55.73      1.65 o
   0  -2  11       16.69       17.32      0.71 o
   1  -2  11        0.21       -0.77      1.22 o
   2  -2  11        6.28        5.86      0.53 o
   3  -2  11        4.34        3.32      0.65 o
   4  -2  11        2.47        1.81      0.67 o
  -5  -1  11        1.28        0.69      1.83 o
  -4  -1  11        7.38        5.53      0.68 o
  -3  -1  11       67.12       64.68      1.73 o
  -2  -1  11       71.82       70.52      1.87 o
  -1  -1  11       46.84       49.56      1.45 o
   0  -1  11       45.44       47.58      1.41 o
   1  -1  11       16.27       17.44      0.69 o
   2  -1  11       70.74       67.51      1.88 o
   3  -1  11       22.00       20.83      0.91 o
   4  -1  11        8.02        8.17      0.70 o
   5  -1  11        9.96       13.38      0.93 o
  -5   0  11       73.62       87.48      2.87 o
  -4   0  11       18.74       15.77      0.89 o
  -3   0  11        9.04        7.79      0.60 o
  -2   0  11       65.45       63.21      2.15 o
  -1   0  11      141.40      151.86      4.17 o
   0   0  11      440.36      427.38      6.74 o
   1   0  11       19.65       19.34      0.68 o
   2   0  11        6.64        7.21      0.53 o
   3   0  11        1.51       -1.03      1.29 o
   4   0  11       15.11       -3.43      3.43 o
   5   0  11        0.74        1.16      0.64 o
  -5   1  11        5.02        5.42      0.81 o
  -4   1  11       11.18        9.82      0.80 o
  -3   1  11      121.76      113.62      3.20 o
  -2   1  11       98.86      102.67      2.76 o
  -1   1  11       23.55       24.89      0.77 o
   0   1  11       90.13       88.48      2.23 o
   1   1  11       30.05       28.80      0.80 o
   2   1  11       10.20       13.15      0.65 o
   3   1  11      299.50      296.12      6.85 o
   4   1  11        3.31        2.61      0.66 o
   5   1  11        0.01       -1.73      1.73 o
  -4   2  11       15.08       17.18      0.96 o
  -3   2  11        0.88       -0.17      1.44 o
  -2   2  11      212.44      219.43      5.87 o
  -1   2  11       58.63       56.67      1.64 o
   0   2  11       56.48       61.62      1.99 o
   1   2  11       27.15       28.38      0.93 o
   2   2  11       18.23       17.17      0.77 o
   3   2  11      317.17      312.71      7.18 o
   4   2  11        0.37        0.18      1.55 o
   5   2  11        0.14       -0.89      1.91 o
  -4   3  11        0.40       -0.46      1.91 o
  -3   3  11        1.86        1.59      0.57 o
  -2   3  11        1.81        0.97      1.31 o
  -1   3  11       41.47       42.50      1.20 o
   0   3  11       38.06       37.57      1.13 o
   1   3  11        0.42        0.72      0.40 o
   2   3  11        5.05        7.20      0.62 o
   3   3  11       11.84        9.84      0.80 o
   4   3  11        0.08       -0.42      0.59 o
   5   3  11        3.73        3.83      0.82 o
  -3   4  11        0.00        0.00      1.19 o
  -2   4  11        6.75        8.25      0.70 o
  -1   4  11       43.49       48.72      1.48 o
   0   4  11       38.72       38.57      1.13 o
   1   4  11       53.19       49.19      1.53 o
   2   4  11        0.89        1.28      0.47 o
   3   4  11        3.94        3.23      0.64 o
   4   4  11        0.77        0.00      1.55 o
  -2   5  11        2.19        1.98      0.57 o
  -1   5  11       10.57        9.31      0.87 o
   0   5  11       29.26       31.62      1.17 o
   1   5  11       19.93       22.05      1.03 o
   2   5  11        8.26        7.92      0.72 o
   3   5  11        0.71        0.84      1.51 o
   4   5  11       11.52       12.41      0.96 o
  -1   6  11        0.19        0.71      1.59 o
   0   6  11        2.47        1.83      0.64 o
   1   6  11       21.62       22.32      1.18 o
   2   6  11        9.81        9.96      0.95 o
   3   6  11        0.05       -1.93      1.93 o
  -3  -5  12        4.55        4.46      0.76 o
  -2  -5  12        7.04        6.30      0.78 o
  -1  -5  12       31.45       30.35      1.26 o
   0  -5  12        7.90        9.06      0.78 o
   1  -5  12        5.79        8.15      0.84 o
   2  -5  12       14.63       16.30      1.09 o
  -4  -4  12        5.45        5.97      0.87 o
  -3  -4  12        8.77        8.23      0.84 o
  -2  -4  12       91.17       91.71      2.67 o
  -1  -4  12        8.08        6.02      0.70 o
   0  -4  12       12.77       12.29      0.83 o
   1  -4  12        0.50        0.38      0.57 o
   2  -4  12       21.79       21.75      1.09 o
   3  -4  12        5.01        4.36      0.79 o
  -4  -3  12        0.71        0.69      0.59 o
  -3  -3  12        0.05        0.00      1.13 o
  -2  -3  12        3.22        2.94      0.60 o
  -1  -3  12       43.39       39.17      1.22 o
   0  -3  12        0.01        0.81      0.43 o
   1  -3  12       23.91       23.50      0.94 o
   2  -3  12        7.32        6.27      0.68 o
   3  -3  12       12.13        9.67      0.87 o
   4  -3  12        0.02        0.00      1.87 o
  -4  -2  12        7.75        6.16      0.81 o
  -3  -2  12      279.30      268.41      7.07 o
  -2  -2  12       74.17       72.13      2.06 o
  -1  -2  12       96.17       87.61      2.58 o
   0  -2  12        1.54        2.24      0.48 o
   1  -2  12        7.78        8.51      0.60 o
   2  -2  12       16.95       15.22      0.82 o
   3  -2  12       14.45       14.17      0.87 o
   4  -2  12        0.01       -1.57      1.57 o
  -5  -1  12       56.20       66.38      2.07 o
  -4  -1  12        8.72        8.58      0.81 o
  -3  -1  12       79.55       71.69      2.17 o
  -2  -1  12       19.71       17.31      0.81 o
  -1  -1  12        2.68        2.19      0.46 o
   0  -1  12       44.00       51.09      1.50 o
   1  -1  12       62.59       58.81      1.68 o
   2  -1  12        6.79        7.77      0.66 o
   3  -1  12       22.85       21.45      0.99 o
   4  -1  12        5.87        4.47      0.72 o
   5  -1  12        0.03       -1.89      1.89 o
  -5   0  12       10.60       11.96      1.04 o
  -4   0  12        9.70       10.49      0.78 o
  -3   0  12        2.04        0.32      1.20 o
  -2   0  12        2.47        1.41      0.43 o
  -1   0  12      188.25      172.63      4.76 o
   0   0  12       76.01       81.16      2.43 o
   1   0  12       32.83       32.35      0.98 o
   2   0  12        0.83        0.78      0.96 o
   3   0  12        2.04        2.20      0.57 o
   4   0  12        1.10        0.73      0.60 o
   5   0  12        4.49        4.57      0.74 o
  -4   1  12        1.23        2.23      0.59 o
  -3   1  12        9.94       13.02      0.90 o
  -2   1  12      132.71      127.87      3.19 o
  -1   1  12        0.06       -0.24      0.91 o
   0   1  12       23.60       22.97      0.77 o
   1   1  12        9.19        8.98      0.56 o
   2   1  12       14.55       15.00      0.66 o
   3   1  12        4.51        3.63      0.78 o
   4   1  12        9.41       10.71      0.80 o
   5   1  12        1.20        1.14      1.56 o
  -4   2  12        2.11        2.70      0.59 o
  -3   2  12        3.45        0.89      1.57 o
  -2   2  12       89.78       85.10      2.26 o
  -1   2  12       35.14       34.11      1.09 o
   0   2  12        8.72        6.98      0.54 o
   1   2  12       12.71       12.87      0.65 o
   2   2  12        5.76        4.96      0.54 o
   3   2  12       23.77       18.20      1.04 o
   4   2  12        0.19        0.57      1.36 o
   5   2  12        1.26        1.34      0.68 o
  -4   3  12        5.92        7.66      0.82 o
  -3   3  12        3.64        3.38      0.61 o
  -2   3  12       38.08       30.58      1.45 o
  -1   3  12       40.50       37.90      1.25 o
   0   3  12        1.71        0.56      1.27 o
   1   3  12       22.52       21.69      0.88 o
   2   3  12        1.30       -0.75      1.39 o
   3   3  12        9.42        8.68      0.74 o
   4   3  12        7.46        8.11      0.79 o
   5   3  12        0.01       -0.24      1.84 o
  -3   4  12       15.55       17.36      1.05 o
  -2   4  12        0.18       -0.78      1.30 o
  -1   4  12        6.21        5.69      0.70 o
   0   4  12       28.03       28.50      1.05 o
   1   4  12       18.62       19.30      0.90 o
   2   4  12        1.97        0.17      1.59 o
   3   4  12        7.20        7.29      0.74 o
   4   4  12        0.14        0.36      0.60 o
  -2   5  12        0.10        0.49      0.57 o
  -1   5  12       31.31       29.29      1.23 o
   0   5  12       16.91       17.01      0.95 o
   1   5  12        9.29       11.11      0.85 o
   2   5  12       12.69       13.78      0.90 o
   3   5  12        2.66        3.22      0.69 o
   4   5  12        1.00        1.06      0.75 o
   0   6  12        0.46       -1.66      1.66 o
   1   6  12        9.50        9.75      0.94 o
   2   6  12       10.02       15.13      1.03 o
  -2  -5  13        1.28        1.16      1.60 o
  -1  -5  13       11.19       10.85      0.92 o
   0  -5  13        3.89        4.78      0.74 o
   1  -5  13        9.85       12.03      0.97 o
  -3  -4  13        1.79        1.92      0.68 o
  -2  -4  13       26.11       25.93      1.12 o
  -1  -4  13       38.57       36.54      1.28 o
   0  -4  13        8.44        8.97      0.78 o
   1  -4  13        6.11        6.11      0.72 o
   2  -4  13        1.00        0.22      1.70 o
  -4  -3  13        1.98       -0.92      1.52 o
  -3  -3  13        0.40        0.40      1.22 o
  -2  -3  13        1.91        2.76      0.53 o
  -1  -3  13      213.78      211.22      4.42 o
   0  -3  13        0.15       -0.98      1.38 o
   1  -3  13        5.35        6.59      0.66 o
   2  -3  13        0.03        0.19      1.32 o
   3  -3  13       15.07       16.33      1.00 o
  -4  -2  13        2.83       -0.86      1.77 o
  -3  -2  13       11.11       12.90      0.86 o
  -2  -2  13        5.54        4.07      0.61 o
  -1  -2  13        0.20        0.43      1.15 o
   0  -2  13      187.44      195.59      5.47 o
   1  -2  13        1.08        0.45      1.23 o
   2  -2  13       14.63       14.79      0.83 o
   3  -2  13        7.85        7.92      0.75 o
   4  -2  13        0.11        1.36      1.67 o
  -4  -1  13       21.56       24.36      1.08 o
  -3  -1  13       40.91       36.98      1.19 o
  -2  -1  13      255.04      268.75      6.66 o
  -1  -1  13       63.93       64.86      1.83 o
   0  -1  13       33.83       31.83      0.95 o
   1  -1  13        5.24        4.24      0.52 o
   2  -1  13       46.52       47.74      1.36 o
   3  -1  13        0.48        0.00      1.21 o
   4  -1  13        4.18        3.94      0.69 o
  -4   0  13        7.42        7.17      0.75 o
  -3   0  13        4.93        4.81      0.57 o
  -2   0  13        0.12       -1.19      1.19 o
  -1   0  13       54.65       56.65      1.69 o
   0   0  13      175.51      176.98      4.86 o
   1   0  13        2.98        3.35      0.49 o
   2   0  13       10.96       12.56      0.71 o
   3   0  13      146.12      148.04      3.72 o
   4   0  13        8.83        8.95      0.82 o
   5   0  13        0.06       -1.91      1.91 o
  -4   1  13        0.06       -0.42      1.44 o
  -3   1  13       14.23        9.88      0.72 o
  -2   1  13      233.87      230.53      6.22 o
  -1   1  13      144.20      136.71      3.20 o
   0   1  13      128.72      129.36      2.96 o
   1   1  13       57.75       56.07      1.68 o
   2   1  13       31.88       32.34      0.99 o
   3   1  13       40.34       43.36      1.37 o
   4   1  13       18.92       18.94      1.00 o
   5   1  13        4.67        4.14      0.84 o
  -4   2  13        5.05        4.78      0.81 o
  -3   2  13       15.63       14.92      0.86 o
  -2   2  13       77.50       76.90      2.29 o
  -1   2  13        0.07        0.38      0.40 o
   0   2  13        0.01       -0.66      0.81 o
   1   2  13        0.01        0.16      0.41 o
   2   2  13        0.96        0.00      1.39 o
   3   2  13        0.12       -1.34      1.57 o
   4   2  13       18.97       16.51      0.98 o
   5   2  13        0.23       -0.24      1.64 o
  -3   3  13        0.07       -1.25      1.61 o
  -2   3  13        0.66       -0.03      0.53 o
  -1   3  13      162.45      159.19      3.82 o
   0   3  13        0.47        0.30      1.18 o
   1   3  13      147.99      150.34      3.55 o
   2   3  13       21.42       23.12      0.92 o
   3   3  13        4.03        4.14      0.63 o
   4   3  13        0.93       -0.98      0.98 o
  -3   4  13       19.61       24.41      1.18 o
  -2   4  13       16.20       18.27      0.96 o
  -1   4  13       20.08       20.31      0.98 o
   0   4  13       18.72       19.02      0.95 o
   1   4  13       35.54       36.80      1.18 o
   2   4  13        0.01        0.72      0.43 o
   3   4  13        2.93        3.53      0.58 o
   4   4  13        8.34        9.70      0.94 o
  -2   5  13        0.01        1.58      0.57 o
  -1   5  13       16.35       15.54      0.97 o
   0   5  13        0.32        0.27      0.57 o
   1   5  13       25.52       23.71      1.11 o
   2   5  13        1.12        2.09      0.61 o
   3   5  13        0.01       -0.68      1.61 o
   0   6  13        0.73       -1.20      1.46 o
   1   6  13        0.00       -0.47      1.50 o
   2   6  13       10.74       16.63      1.05 o
  -2  -5  14        0.57        0.73      1.52 o
  -1  -5  14        2.72        1.68      0.75 o
   0  -5  14        0.32        0.24      1.43 o
  -3  -4  14       12.32       16.37      1.07 o
  -2  -4  14        0.31        0.64      1.76 o
  -1  -4  14       41.69       45.50      1.42 o
   0  -4  14       13.27       12.09      0.87 o
   1  -4  14       20.99       22.73      1.10 o
   2  -4  14       24.41       24.61      1.21 o
  -4  -3  14        0.38       -0.72      1.61 o
  -3  -3  14        2.25        2.93      0.62 o
  -2  -3  14        0.13        1.34      0.50 o
  -1  -3  14        0.20       -0.35      1.53 o
   0  -3  14       88.93       94.18      3.07 o
   1  -3  14        7.46        8.04      0.69 o
   2  -3  14        3.02        3.01      0.64 o
   3  -3  14        0.22        0.45      1.39 o
  -4  -2  14       11.35       10.30      0.92 o
  -3  -2  14        2.11        0.39      1.52 o
  -2  -2  14        4.51        3.70      0.67 o
  -1  -2  14       53.33       49.00      1.56 o
   0  -2  14       48.27       48.31      1.39 o
   1  -2  14        1.88        2.15      0.52 o
   2  -2  14       12.03       10.59      0.93 o
   3  -2  14        0.14        0.81      1.46 o
   4  -2  14       14.41       14.11      1.07 o
  -4  -1  14        0.63        1.66      0.60 o
  -3  -1  14       12.23       10.57      0.82 o
  -2  -1  14      198.92      183.14      4.07 o
  -1  -1  14       15.30       16.52      0.75 o
   0  -1  14       36.76       39.41      1.17 o
   1  -1  14        2.60        3.25      0.49 o
   2  -1  14        1.29        1.25      0.51 o
   3  -1  14       13.65       11.73      0.85 o
   4  -1  14        0.73        0.88      1.76 o
  -4   0  14       19.33       24.24      1.20 o
  -3   0  14        1.18        1.66      0.49 o
  -2   0  14        0.16       -0.62      1.03 o
  -1   0  14        0.69        0.18      0.49 o
   0   0  14       25.21       22.84      0.91 o
   1   0  14       21.65       21.65      0.85 o
   2   0  14        0.50        0.60      1.03 o
   3   0  14       17.64       17.17      0.99 o
   4   0  14        3.19        0.42      2.00 o
  -4   1  14        0.07       -1.33      1.72 o
  -3   1  14        0.04       -0.19      1.36 o
  -2   1  14       46.05       42.53      1.23 o
  -1   1  14        0.92        0.14      1.26 o
   0   1  14       62.17       59.80      1.82 o
   1   1  14       57.28       58.13      1.58 o
   2   1  14        0.36        0.40      0.46 o
   3   1  14        0.40       -0.86      1.54 o
   4   1  14        1.39        1.09      0.70 o
  -4   2  14       11.65        9.23      0.92 o
  -3   2  14        1.96        0.60      1.42 o
  -2   2  14      336.11      323.52      7.81 o
  -1   2  14       13.10       18.60      0.82 o
   0   2  14        1.38        1.55      0.43 o
   1   2  14       26.70       29.32      0.98 o
   2   2  14        1.20        0.94      1.27 o
   3   2  14       34.91       38.32      1.23 o
   4   2  14        5.95        4.07      0.82 o
  -3   3  14        1.70        2.36      0.61 o
  -2   3  14       13.62       12.22      0.81 o
  -1   3  14        0.05        0.08      0.54 o
   0   3  14        0.77        0.96      1.17 o
   1   3  14        0.01       -1.35      1.35 o
   2   3  14        6.56        6.80      0.68 o
   3   3  14        2.00       -1.56      1.56 o
   4   3  14       20.87       20.66      1.11 o
  -3   4  14       14.27       18.45      1.11 o
  -2   4  14        4.04        0.86      1.87 o
  -1   4  14        7.55        6.94      0.77 o
   0   4  14       99.35       99.57      3.37 o
   1   4  14       17.63       17.36      0.91 o
   2   4  14        4.40        3.78      0.69 o
   3   4  14        0.13        0.42      1.29 o
   4   4  14        3.56        4.18      0.81 o
  -1   5  14        0.17        0.45      1.59 o
   0   5  14        8.39        8.55      0.82 o
   1   5  14        5.73        6.56      0.77 o
   2   5  14        0.15        0.44      1.54 o
   3   5  14        0.21       -0.08      0.63 o
  -3  -4  15       13.64       19.82      1.12 o
  -2  -4  15        0.39        0.89      1.31 o
  -1  -4  15        1.09        1.32      0.66 o
   0  -4  15        0.66       -0.64      1.69 o
   1  -4  15        0.01       -0.44      1.50 o
   2  -4  15        0.15        1.20      1.53 o
  -3  -3  15        3.83        4.08      0.74 o
  -2  -3  15        8.65        7.76      0.71 o
  -1  -3  15       24.88       26.71      1.07 o
   0  -3  15       18.91       21.28      1.05 o
   1  -3  15        3.90        4.88      0.61 o
   2  -3  15        0.41        1.26      0.57 o
   3  -3  15        0.29        0.00      1.74 o
  -4  -2  15        1.34        0.24      1.44 o
  -2  -2  15       23.21       23.76      1.05 o
  -1  -2  15        0.05       -1.24      1.24 o
   0  -2  15       18.11       19.01      0.95 o
   1  -2  15        0.08        0.34      1.05 o
   2  -2  15        1.29        1.09      0.51 o
   3  -2  15        3.26        4.08      0.66 o
  -4  -1  15        5.91        6.62      0.83 o
  -3  -1  15       12.50        9.93      0.72 o
  -2  -1  15       74.78       72.84      2.22 o
  -1  -1  15       17.36       17.44      0.81 o
   0  -1  15       24.49       23.90      0.92 o
   1  -1  15        0.85        0.62      0.99 o
   2  -1  15        2.15        1.86      0.57 o
   3  -1  15        5.46        1.37      1.87 o
   4  -1  15        8.02        7.13      0.80 o
  -4   0  15       90.83      110.79      3.15 o
  -3   0  15        3.23        3.85      0.52 o
  -2   0  15       31.74       29.23      1.04 o
  -1   0  15       55.80       54.28      1.77 o
   0   0  15       11.86       10.65      0.71 o
   1   0  15       81.21       80.47      2.20 o
   2   0  15        5.45        5.39      0.58 o
   3   0  15        2.44        2.02      0.63 o
   4   0  15        0.55        0.44      1.55 o
  -4   1  15       33.76       38.13      1.39 o
  -3   1  15       32.51       29.18      1.19 o
  -2   1  15       13.53       13.44      0.81 o
  -1   1  15        6.55        5.64      0.61 o
   0   1  15        3.90        3.64      0.53 o
   1   1  15        0.04        0.27      0.46 o
   2   1  15        2.35        1.96      0.52 o
   3   1  15        0.03       -0.37      1.40 o
   4   1  15       32.38       30.82      1.31 o
  -3   2  15        1.73        1.05      1.76 o
  -2   2  15        8.69       11.34      0.95 o
  -1   2  15      136.93      136.03      3.62 o
   0   2  15       15.21       13.01      0.73 o
   1   2  15       27.75       27.20      1.04 o
   2   2  15        7.11        8.33      0.66 o
   3   2  15        4.36        3.71      0.66 o
   4   2  15       47.23       43.25      1.48 o
  -3   3  15        3.33        1.60      2.03 o
  -2   3  15        0.62        0.33      0.57 o
  -1   3  15       46.39       47.01      1.37 o
   0   3  15       17.06       18.37      0.87 o
   1   3  15        1.10        0.99      0.51 o
   2   3  15        1.87        1.65      0.58 o
   3   3  15        9.86        9.27      0.82 o
   4   3  15       14.86       14.62      1.03 o
  -2   4  15        0.49       -0.45      1.31 o
  -1   4  15        1.17        1.77      0.57 o
   0   4  15       29.72       32.73      1.28 o
   1   4  15        6.15        6.63      0.71 o
   2   4  15       14.80       13.08      0.88 o
   3   4  15        0.39        0.88      1.58 o
  -1   5  15        0.40       -0.70      1.57 o
   0   5  15        0.01        0.45      1.57 o
   1   5  15        3.35        3.75      0.75 o
   2   5  15        6.39        5.73      0.84 o
  -2  -4  16        1.38        0.00      1.53 o
  -1  -4  16       22.62       22.90      1.13 o
   0  -4  16        7.29        6.48      0.77 o
   1  -4  16        2.15        2.37      0.71 o
  -3  -3  16        0.59       -1.39      1.61 o
  -2  -3  16        3.91        3.94      0.65 o
  -1  -3  16        0.03        0.60      1.25 o
   0  -3  16       34.52       33.58      1.28 o
   1  -3  16        3.74        4.03      0.73 o
   2  -3  16        9.33       10.80      0.87 o
  -3  -2  16        3.72        3.14      0.71 o
  -2  -2  16       77.36       73.89      2.10 o
  -1  -2  16       34.44       31.98      1.16 o
   0  -2  16       91.19       91.79      3.08 o
   1  -2  16        0.17        0.92      1.25 o
   2  -2  16        1.08        1.00      0.54 o
   3  -2  16        1.17        1.35      1.65 o
  -4  -1  16       13.83       14.52      1.09 o
  -3  -1  16        0.01       -0.83      1.27 o
  -2  -1  16       42.22       39.36      1.37 o
  -1  -1  16        8.04        8.34      0.68 o
   0  -1  16        0.25        0.00      1.13 o
   1  -1  16        0.96        0.50      1.46 o
   2  -1  16        7.48        8.77      0.74 o
   3  -1  16        2.04        2.87      0.62 o
   4  -1  16        3.26        0.48      1.99 o
  -4   0  16        0.09       -1.67      1.93 o
  -3   0  16        0.97       -0.20      1.40 o
  -2   0  16       30.06       32.46      1.13 o
  -1   0  16       13.47       12.24      0.79 o
   0   0  16       22.99       21.56      0.93 o
   1   0  16        2.40        1.10      0.63 o
   2   0  16        2.81        2.73      0.55 o
   3   0  16        2.60        3.00      0.66 o
   4   0  16        0.48       -0.46      1.56 o
  -3   1  16        5.60        6.66      0.73 o
  -2   1  16        0.02        0.36      1.03 o
  -1   1  16       15.17       12.50      0.76 o
   0   1  16        1.34        1.66      0.46 o
   1   1  16       60.15       65.45      1.79 o
   2   1  16        1.43       -1.21      1.39 o
   3   1  16        0.30       -1.44      1.44 o
   4   1  16        7.50        5.78      0.92 o
  -3   2  16        2.57        2.02      0.61 o
  -2   2  16        2.79        2.22      0.61 o
  -1   2  16       11.82       11.30      0.83 o
   0   2  16        0.00       -1.00      1.35 o
   1   2  16       15.60       16.69      0.84 o
   2   2  16        5.04        4.62      0.63 o
   3   2  16        1.67        1.20      1.55 o
   4   2  16        0.08        0.69      1.64 o
  -3   3  16        0.33        0.24      1.33 o
  -2   3  16        2.30        2.32      0.61 o
  -1   3  16        8.33        5.97      0.83 o
   0   3  16        5.94        5.79      0.69 o
   1   3  16        1.28        0.82      0.55 o
   2   3  16        5.94        7.38      0.68 o
   3   3  16        0.02       -1.06      1.17 o
   4   3  16        2.86        0.80      0.82 o
  -2   4  16        3.66        4.79      0.70 o
  -1   4  16        1.84        0.65      1.44 o
   0   4  16        2.37        1.87      0.68 o
   1   4  16        9.38       10.97      0.82 o
   2   4  16        9.72       10.16      0.95 o
   3   4  16        0.00        0.92      1.34 o
   0   5  16       14.80       16.58      1.03 o
   1   5  16       11.75       11.29      0.98 o
   2   5  16        1.07        1.63      0.69 o
  -1  -4  17       17.03       17.89      1.11 o
   0  -4  17        0.23       -2.20      2.20 o
  -2  -3  17        1.50        0.67      1.50 o
  -1  -3  17        0.07       -0.21      1.36 o
   0  -3  17       16.76       14.86      1.00 o
   1  -3  17        0.72        1.52      0.58 o
   2  -3  17        3.73        3.28      0.77 o
  -3  -2  17        0.10        0.23      1.27 o
  -2  -2  17       21.05       21.12      1.14 o
  -1  -2  17        8.97        9.14      0.82 o
   0  -2  17       11.20       11.63      0.88 o
   1  -2  17       25.27       28.57      1.15 o
   2  -2  17        1.32        1.34      0.60 o
   3  -2  17        0.43       -1.81      1.81 o
  -3  -1  17       28.71       26.77      1.21 o
  -2  -1  17        0.89       -0.20      1.42 o
  -1  -1  17       23.30       23.78      1.06 o
   0  -1  17        0.16        0.53      0.49 o
   1  -1  17       50.17       53.05      1.70 o
   2  -1  17        4.50        3.59      0.66 o
   3  -1  17        2.11        1.65      0.67 o
  -3   0  17        2.52        3.29      0.66 o
  -2   0  17        3.84        3.07      0.67 o
  -1   0  17        0.11       -0.53      1.10 o
   0   0  17       73.32       71.21      1.95 o
   1   0  17        0.51        0.69      1.18 o
   2   0  17        0.21       -1.63      1.63 o
   3   0  17        4.67        3.47      0.75 o
   4   0  17       13.13       12.77      1.02 o
  -3   1  17        0.00       -0.59      0.59 o
  -2   1  17        1.07        0.65      0.50 o
  -1   1  17       47.65       47.79      1.61 o
   0   1  17        6.84        7.13      0.62 o
   1   1  17       27.54       29.11      1.10 o
   2   1  17        3.96        2.87      0.61 o
   3   1  17        0.40        0.83      1.31 o
   4   1  17        6.95        6.44      0.91 o
  -3   2  17        2.47        2.41      0.71 o
  -2   2  17        3.87        3.18      0.73 o
  -1   2  17       85.29       81.17      2.54 o
   0   2  17       19.08       20.62      0.94 o
   1   2  17        0.80        0.36      1.48 o
   2   2  17        0.90        0.76      1.21 o
   3   2  17        0.14        0.99      0.54 o
   4   2  17        0.44        1.45      1.87 o
  -2   3  17        0.12       -0.45      1.05 o
  -1   3  17       51.84       47.27      1.49 o
   0   3  17       47.98       45.43      1.40 o
   1   3  17        0.23        0.97      1.41 o
   2   3  17       27.84       26.93      1.16 o
   3   3  17        2.26        3.08      0.65 o
  -1   4  17        1.13        0.45      1.50 o
   0   4  17        0.22        2.48      0.64 o
   1   4  17        0.00       -0.86      1.61 o
   2   4  17        9.38        9.82      0.90 o
   3   4  17        0.59        0.72      1.62 o
   1   5  17        2.58        2.59      0.75 o
  -2  -3  18        9.57       14.82      1.07 o
  -1  -3  18        0.17        0.19      0.58 o
   0  -3  18       10.98       10.85      0.94 o
   1  -3  18       14.17       15.02      0.94 o
  -3  -2  18        4.09        4.40      0.74 o
  -2  -2  18        2.11        1.10      1.93 o
  -1  -2  18        0.37       -1.24      1.52 o
   0  -2  18       31.99       33.53      1.29 o
   1  -2  18       24.50       23.48      1.16 o
   2  -2  18        0.42        1.09      0.54 o
  -3  -1  18        0.45        0.00      1.28 o
  -2  -1  18        6.70        7.62      0.76 o
  -1  -1  18      106.79      111.38      3.58 o
   0  -1  18        2.66        2.78      0.63 o
   1  -1  18       17.75       20.55      1.03 o
   2  -1  18        0.37        0.42      1.18 o
   3  -1  18        0.19        1.17      1.49 o
  -3   0  18       12.77       13.69      1.06 o
  -2   0  18        7.33        6.76      0.72 o
  -1   0  18        1.12       -0.57      1.50 o
   0   0  18        1.69        0.00      1.62 o
   1   0  18        8.48        9.02      0.79 o
   2   0  18        4.04        4.34      0.66 o
   3   0  18        0.47       -1.34      1.55 o
  -3   1  18        1.12        2.07      0.71 o
  -2   1  18        0.00        0.14      0.53 o
  -1   1  18        3.37        2.96      0.62 o
   0   1  18        0.62       -0.92      1.44 o
   1   1  18       40.91       38.62      1.28 o
   2   1  18        5.30        6.38      0.79 o
   3   1  18        0.36        1.21      0.54 o
  -2   2  18        8.77        7.79      0.81 o
  -1   2  18       79.91       82.97      2.28 o
   0   2  18        4.39        4.34      0.67 o
   1   2  18        3.49        2.38      0.61 o
   2   2  18        4.93        5.80      0.72 o
   3   2  18        0.17        1.34      1.82 o
  -2   3  18        0.06        0.16      0.58 o
  -1   3  18       42.71       42.18      1.49 o
   0   3  18        0.35       -1.65      1.65 o
   1   3  18        0.03        0.00      1.52 o
   2   3  18        2.54        2.59      0.70 o
   3   3  18        0.23        1.64      0.57 o
  -1   4  18        0.97        0.60      0.66 o
   0   4  18        7.71        7.43      0.89 o
   1   4  18       19.57       18.77      1.13 o
   2   4  18        1.25       -1.41      1.41 o
  -1  -3  19        4.40        4.32      0.78 o
   0  -3  19       12.69       13.13      1.03 o
  -2  -2  19        0.32        0.66      0.58 o
  -1  -2  19        1.42        1.32      0.66 o
   0  -2  19        0.12       -1.91      1.91 o
   1  -2  19        0.93        1.12      1.88 o
   2  -2  19        1.47       -0.72      1.80 o
  -2  -1  19        2.89        2.79      0.63 o
  -1  -1  19       34.35       34.76      1.37 o
   0  -1  19        0.06        1.02      1.30 o
   1  -1  19       13.31       13.00      0.99 o
   2  -1  19        0.02        0.59      0.57 o
  -3   0  19       36.62       41.64      1.55 o
  -2   0  19        0.69       -0.88      1.45 o
  -1   0  19       34.17       34.58      1.26 o
   0   0  19        7.26        5.88      0.78 o
   1   0  19        0.55       -0.40      1.45 o
   2   0  19        6.54        6.20      0.77 o
   3   0  19        0.73       -2.80      2.80 o
  -2   1  19       11.11       10.98      0.93 o
  -1   1  19        3.84        4.68      0.70 o
   0   1  19        0.17        0.13      0.53 o
   1   1  19        0.05        0.40      1.50 o
   2   1  19        0.76        1.02      0.57 o
   3   1  19        0.50        0.70      0.56 o
  -2   2  19        2.41        1.74      0.65 o
  -1   2  19        0.13        1.03      0.66 o
   0   2  19       29.85       32.57      1.26 o
   1   2  19        2.51        1.82      0.63 o
   2   2  19        1.29        0.87      1.37 o
   3   2  19        1.48        0.24      1.66 o
  -1   3  19        3.67        3.75      0.79 o
   0   3  19       41.33       41.35      1.49 o
   1   3  19        2.78        3.11      0.64 o
   2   3  19        0.68        1.11      0.60 o
   0   4  19        0.58       -1.21      1.58 o
   1   4  19        9.84       10.97      0.99 o
  -1  -2  20       10.16       10.85      0.93 o
   0  -2  20        6.66        5.23      0.79 o
   1  -2  20       25.82       27.90      1.30 o
  -2  -1  20        0.01       -0.04      0.62 o
  -1  -1  20        3.65        2.94      0.68 o
   0  -1  20       10.05       10.30      0.85 o
   1  -1  20        3.57        2.38      0.76 o
   2  -1  20        0.26       -1.84      1.84 o
  -2   0  20        1.41        1.75      0.64 o
  -1   0  20       10.50       11.37      0.95 o
   0   0  20       10.96       11.08      0.88 o
   1   0  20        5.35        4.66      0.77 o
   2   0  20        1.05       -1.83      1.91 o
  -2   1  20        0.05       -1.44      1.44 o
  -1   1  20        3.48        3.95      0.62 o
   0   1  20        0.52        0.21      1.29 o
   1   1  20        0.42        0.71      0.56 o
   2   1  20        8.82       10.22      0.89 o
  -1   2  20        1.09        1.60      0.57 o
   0   2  20        0.13       -0.88      1.81 o
   1   2  20        0.01        1.10      1.51 o
   2   2  20       20.37       20.11      1.12 o
  -1   3  20        0.78        0.04      0.68 o
   0   3  20        0.05       -0.70      1.86 o
   1   3  20        3.85        3.16      0.77 o
   2   3  20        0.29       -1.21      1.80 o
  -1  -1  21        0.38       -0.60      0.67 o
   0  -1  21        0.16       -2.00      2.00 o
   1  -1  21        8.53       10.13      0.96 o
  -1   0  21        0.03        0.27      0.57 o
   0   0  21        6.06        4.35      0.86 o
   1   0  21        5.96        5.42      0.79 o
   2   0  21        6.43        6.04      0.85 o
  -1   1  21        0.47       -0.47      1.48 o
   0   1  21        8.48        7.69      0.86 o
   1   1  21        0.37        0.92      1.21 o
   2   1  21        0.17       -1.60      1.60 o
  -1   2  21        0.24        0.00      1.33 o
   0   2  21       15.68       15.98      1.04 o
   1   2  21        7.81        9.42      0.87 o
   0   0  22        1.21        1.38      0.71 o
   0   1  22        5.54        5.47      0.83 o
 
